# Supplementary material for: MicroRNA networks regulated by all-trans retinoic acid and Lapatinib control the growth, survival and motility of breast cancer cells
Source: Oncotarget. 2015 Apr 18;6(15):13176–200. doi: 10.18632/oncotarget.3759 (PMC4537007; doi:10.18632/oncotarget.3759)
Supplement: Supplementary file 2 [file oncotarget-06-13176-s002.xls]

## Sheet: miRs modulated in SKBR3 cells
				Signal intensities				TWO-WAY ANOVA p values
Probe	Name	vehicle	ATRA	Lap	ATRA+Lap	ATRA	Lap	Interaction	minimum p-value
A_25_P00012013	hsa-miR-29a-3p	848	981	1467	1812	2.64868e-06	3.89133e-13	0.00687786	3.89133e-13
A_25_P00010987	hsa-miR-375	24	17	34	16	2.63523e-12	2.02736e-06	7.50919e-07	2.63523e-12
A_25_P00012322	hsa-miR-371a-5p	10	11	32	28	0.467166	1.18928e-11	0.0400642	1.18928e-11
A_25_P00012300	hsa-miR-30e-5p	200	214	333	358	0.0293582	1.66607e-11	0.589828	1.66607e-11
A_25_P00015644	hsa-miR-4271	11	20	43	53	0.000509191	2.1296e-11	0.737423	2.1296e-11
A_25_P00012274	hsa-miR-29c-3p	1182	1274	2088	2062	0.483625	3.58692e-11	0.287558	3.58692e-11
A_25_P00015649	hsa-miR-3188	8	8	13	13	1	2.45949e-10	0.554946	2.45949e-10
A_25_P00015303	hsa-miR-1915-3p	21	50	76	139	3.27628e-07	5.11672e-10	0.00644796	5.11672e-10
A_25_P00015461	hsa-miR-762	11	20	29	45	1.41031e-06	8.85721e-10	0.0583041	8.85721e-10
A_25_P00012230	hsa-miR-134	9	11	18	23	0.00101708	2.00644e-09	0.359798	2.00644e-09
A_25_P00010503	hsa-miR-205-5p	93	64	140	44	2.66396e-09	0.0261267	6.86262e-06	2.66396e-09
A_25_P00012078	hsa-miR-7-5p	86	77	22	32	0.752344	5.30382e-09	0.0897993	5.30382e-09
A_25_P00010676	hsa-miR-24-3p	1332	1159	1650	1566	0.00114444	5.38407e-09	0.194232	5.38407e-09
A_25_P00010285	hsa-miR-181a-5p	326	357	536	606	0.0256028	8.33099e-09	0.313089	8.33099e-09
A_25_P00015088	hsa-miR-1207-5p	29	71	109	157	4.2024e-05	1.67407e-08	0.672476	1.67407e-08
A_25_P00013452	hsa-miR-150-3p	9	11	15	25	1.5575e-05	2.01137e-08	0.000494746	2.01137e-08
A_25_P00016180	hsa-miR-3663-3p	13	30	50	85	3.72073e-05	2.31572e-08	0.0865133	2.31572e-08
A_25_P00010797	hsa-miR-27a-3p	1375	1061	1569	1282	4.34342e-08	5.58129e-06	0.698095	4.34342e-08
A_25_P00015638	hsa-miR-4327	9	10	13	20	2.11493e-05	5.67827e-08	0.00040528	5.67827e-08
A_25_P00011994	hsa-miR-18a-5p	176	180	113	108	0.977247	5.80034e-08	0.570384	5.80034e-08
A_25_P00016131	hsa-miR-3665	70	149	296	483	0.000385369	6.8374e-08	0.0819747	6.8374e-08
A_25_P00011999	hsa-miR-26a-5p	297	335	484	625	0.0029084	1.15633e-07	0.0684103	1.15633e-07
A_25_P00010072	hsa-let-7c	400	365	574	437	1.26055e-05	1.22059e-07	0.00172607	1.22059e-07
A_25_P00012918	hsa-miR-874	9	10	11	14	1.01019e-05	3.88137e-07	0.0060376	3.88137e-07
A_25_P00013433	hsa-miR-125b-2-3p	11	9	13	11	1.44028e-06	4.4837e-07	0.0013034	4.4837e-07
A_25_P00010980	hsa-miR-125b-5p	92	65	140	88	6.22024e-07	1.49639e-06	0.0330809	6.22024e-07
A_25_P00015204	hsa-miR-1274a_v16.0	1245	1260	739	901	0.117406	6.72133e-07	0.235929	6.72133e-07
A_25_P00010658	hsa-miR-503	22	12	14	17	0.000310725	0.0410023	8.86568e-07	8.86568e-07
A_25_P00012234	hsa-miR-149-5p	58	35	54	34	8.87868e-07	0.343227	0.574886	8.87868e-07
A_25_P00010287	hsa-miR-181c-5p	9	10	11	11	0.660716	1.0671e-06	0.198445	1.0671e-06
A_25_P00015004	hsa-miR-1226-5p	8	9	10	12	0.0013034	1.44028e-06	0.304594	1.44028e-06
A_25_P00012511	hsa-miR-193b-3p	57	40	55	41	1.50374e-06	0.867066	0.455155	1.50374e-06
A_25_P00015231	hsa-miR-1274b_v16.0	5149	4740	3639	3970	0.855183	1.55144e-06	0.0333377	1.55144e-06
A_25_P00010472	hsa-miR-99a-5p	149	102	217	132	1.79285e-06	6.00209e-05	0.047796	1.79285e-06
A_25_P00016115	hsa-miR-3648	8	10	9	13	2.62175e-06	5.41485e-05	0.00485489	2.62175e-06
A_25_P00014009	hsa-miR-330-3p	10	11	13	13	0.176463	2.64579e-06	0.40866	2.64579e-06
A_25_P00010547	hsa-miR-141-3p	3196	4603	4124	5209	2.70636e-06	0.000614135	0.386465	2.70636e-06
A_25_P00010434	hsa-miR-106b-5p	1113	1202	1316	1480	0.0015339	2.80334e-06	0.296037	2.80334e-06
A_25_P00010440	hsa-miR-130a-3p	1123	1229	1391	1520	0.010085	3.00023e-06	0.75622	3.00023e-06
A_25_P00010881	hsa-miR-23b-3p	1118	1046	1515	1362	0.0502174	3.02029e-06	0.43543	3.02029e-06
A_25_P00010761	hsa-miR-27b-3p	1433	1336	1907	1637	0.00604096	4.20864e-06	0.149065	4.20864e-06
A_25_P00011006	hsa-miR-194-5p	10	10	14	14	0.544724	4.21019e-06	0.839171	4.21019e-06
A_25_P00015589	hsa-miR-1260b	761	765	483	539	0.371156	4.38758e-06	0.603214	4.38758e-06
A_25_P00016199	hsa-miR-642b-3p	11	15	13	19	5.8378e-06	0.000471081	0.277183	5.8378e-06
A_25_P00012266	hsa-miR-200c-3p	1152	1465	1302	1482	6.2243e-06	0.0414353	0.101693	6.2243e-06
A_25_P00015468	hsa-miR-2115-5p	9	11	11	11	6.90899e-06	0.000867866	0.00485489	6.90899e-06
A_25_P00013852	hsa-miR-30a-5p	87	90	124	124	0.681089	6.93599e-06	0.804897	6.93599e-06
A_25_P00016222	hsa-miR-3651	96	123	106	131	7.95347e-06	0.0361494	0.764337	7.95347e-06
A_25_P00015648	hsa-miR-4281	108	200	163	313	9.76122e-06	0.000447587	0.131143	9.76122e-06
A_25_P00010054	hsa-miR-29b-3p	745	821	1056	1131	0.130309	1.06732e-05	0.921052	1.06732e-05
A_25_P00010474	hsa-miR-100-5p	19	14	23	17	1.28032e-05	0.000457214	0.317059	1.28032e-05
A_25_P00013841	hsa-miR-17-5p	600	605	457	478	0.501871	1.35945e-05	0.728636	1.35945e-05
A_25_P00016104	hsa-miR-3656	17	25	30	48	0.000238521	1.37576e-05	0.104481	1.37576e-05
A_25_P00010344	hsa-miR-557	9	9	10	11	0.011397	1.46753e-05	0.238398	1.46753e-05
A_25_P00014920	hsa-miR-1225-5p	29	79	54	107	1.98899e-05	0.0085212	0.803832	1.98899e-05
A_25_P00015655	hsa-miR-2861	19	28	27	37	1.99746e-05	5.68778e-05	0.89394	1.99746e-05
A_25_P00015813	hsa-miR-3065-5p	11	13	13	17	2.19073e-05	9.70818e-05	0.105414	2.19073e-05
A_25_P00010615	hsa-miR-20b-5p	184	175	134	135	0.740182	3.06346e-05	0.492176	3.06346e-05
A_25_P00015059	hsa-miR-1181	9	12	13	24	7.95705e-05	3.33628e-05	0.0108166	3.33628e-05
A_25_P00010827	hsa-miR-30a-3p	15	13	19	13	3.44411e-05	0.010132	0.005334	3.44411e-05
A_25_P00012431	hsa-miR-18b-5p	30	30	22	21	0.947846	3.63355e-05	0.648114	3.63355e-05
A_25_P00015173	hsa-miR-1260a	976	963	701	832	0.103893	3.71094e-05	0.0611128	3.71094e-05
A_25_P00012333	hsa-miR-378_v17.0	85	57	71	59	3.90997e-05	0.0828507	0.0530571	3.90997e-05
A_25_P00010927	hsa-miR-215	12	11	15	15	0.461932	4.16178e-05	0.882053	4.16178e-05
A_25_P00010402	hsa-miR-638	29	44	32	43	5.06061e-05	0.723661	0.413468	5.06061e-05
A_25_P00015142	hsa-miR-1246	15	20	15	22	5.75666e-05	0.450696	0.358722	5.75666e-05
A_25_P00010071	hsa-let-7b-5p	1561	1688	2064	1973	0.830423	5.83434e-05	0.159063	5.83434e-05
A_25_P00010996	hsa-miR-210	155	112	117	83	6.28366e-05	0.000230716	0.55178	6.28366e-05
A_25_P00016152	hsa-miR-3653	28	38	41	49	0.00133655	6.32593e-05	0.714932	6.32593e-05
A_25_P00011005	hsa-miR-103a-3p	811	911	882	971	8.54165e-05	0.00237221	0.769139	8.54165e-05
A_25_P00015730	hsa-miR-3196	48	56	60	74	0.00180119	8.75025e-05	0.258355	8.75025e-05
A_25_P00012030	hsa-miR-92a-3p	431	531	397	594	9.70131e-05	0.585925	0.103595	9.70131e-05
A_25_P00015818	hsa-miR-3141	10	13	11	15	0.000102288	0.0606834	0.647713	0.000102288
A_25_P00015265	hsa-miR-720	21121	18305	17590	15128	0.00139186	0.000107502	0.817898	0.000107502
A_25_P00013577	hsa-miR-431-3p	11	14	10	12	0.000108939	0.0215951	0.40866	0.000108939
A_25_P00013065	hsa-miR-934	8	9	9	11	0.00112309	0.000108939	0.274572	0.000108939
A_25_P00014896	hsa-miR-575	23	33	26	40	0.000120627	0.0736005	0.515993	0.000120627
A_25_P00012258	hsa-miR-193a-3p	395	355	402	313	0.000128063	0.216324	0.0758717	0.000128063
A_25_P00015449	hsa-miR-718	8	9	9	10	0.000979357	0.000154041	0.00645393	0.000154041
A_25_P00010815	hsa-miR-30c-5p	97	92	135	119	0.172595	0.000160289	0.447483	0.000160289
A_25_P00016236	hsa-miR-3652	9	10	9	12	0.000160534	0.0150872	0.0150872	0.000160534
A_25_P00011096	hsa-miR-572	10	11	10	12	0.000160534	0.426206	1	0.000160534
A_25_P00015749	hsa-miR-4299	70	77	53	60	0.0530851	0.000169106	0.934456	0.000169106
A_25_P00012691	hsa-miR-532-3p	13	12	13	12	0.000171425	0.749806	0.749806	0.000171425
A_25_P00011109	hsa-miR-424-5p	308	161	259	256	0.00020846	0.139725	0.000184371	0.000184371
A_25_P00012357	hsa-miR-342-3p	88	67	82	61	0.000206671	0.168159	0.982556	0.000206671
A_25_P00015076	hsa-miR-1202	71	108	57	82	0.000213067	0.00545975	0.308604	0.000213067
A_25_P00015248	hsa-miR-1280	78	70	58	59	0.362096	0.000215882	0.228948	0.000215882
A_25_P00010839	hsa-miR-301a-3p	86	84	112	106	0.539546	0.000234943	0.705852	0.000234943
A_25_P00012089	hsa-miR-181b-5p	159	161	210	195	0.503112	0.000266216	0.380748	0.000266216
A_25_P00010438	hsa-miR-130b-3p	193	200	173	165	0.886827	0.000270449	0.222476	0.000270449
A_25_P00010205	hsa-miR-22-3p	525	609	557	659	0.000321097	0.0585364	0.647272	0.000321097
A_25_P00013086	hsa-miR-939	18	22	22	25	0.000322949	0.00269717	0.619503	0.000322949
A_25_P00014493	hsa-miR-24-1-5p	33	24	35	25	0.000403231	0.600688	0.860959	0.000403231
A_25_P00015821	hsa-miR-3132	22	20	14	17	0.640627	0.000410697	0.100209	0.000410697
A_25_P00015690	hsa-miR-3065-3p	9	11	10	12	0.000413677	0.283654	1	0.000413677
A_25_P00013294	hsa-miR-7-1-3p	16	14	13	12	0.0298827	0.000423281	0.322212	0.000423281
A_25_P00010883	hsa-miR-181a-3p	44	35	43	28	0.000436716	0.116513	0.257693	0.000436716
A_25_P00012833	hsa-miR-652-3p	24	21	26	21	0.000441122	0.208666	0.299674	0.000441122
A_25_P00014611	hsa-miR-30e-3p	45	36	62	42	0.000465576	0.00222815	0.0956221	0.000465576
A_25_P00010954	hsa-miR-363-3p	23	23	17	15	0.380448	0.00048646	0.308294	0.00048646
A_25_P00015499	hsa-miR-3195	76	74	56	61	0.505035	0.000509736	0.472097	0.000509736
A_25_P00010843	hsa-miR-23a-3p	1535	1334	1879	1641	0.013258	0.000516235	0.808885	0.000516235
A_25_P00010683	hsa-miR-30d-5p	154	173	206	253	0.0436077	0.000599498	0.348795	0.000599498
A_25_P00010999	hsa-miR-19b-3p	1916	2180	2017	2320	0.00075273	0.105368	0.815539	0.00075273
A_25_P00012253	hsa-miR-193a-5p	36	30	35	26	0.000867459	0.227071	0.414659	0.000867459
A_25_P00015194	hsa-miR-1268a	33	39	36	56	0.000873536	0.00773011	0.0616906	0.000873536
A_25_P00015036	hsa-miR-320c	63	67	74	80	0.0760998	0.000941956	0.751588	0.000941956
A_25_P00012519	hsa-miR-515-3p	9	9	10	13	0.0162511	0.000972901	0.00401001	0.000972901
A_25_P00015257	hsa-miR-513b	8	9	8	9	0.000996568	0.289538	0.719783	0.000996568
A_25_P00013881	hsa-miR-129-5p	11	9	11	11	0.00100656	0.0134521	0.0134521	0.00100656
A_25_P00013027	hsa-miR-301b	14	13	16	16	0.761603	0.00100656	0.761603	0.00100656
A_25_P00010869	hsa-miR-192-5p	23	20	32	29	0.365948	0.00102968	0.854708	0.00102968
A_25_P00014887	hsa-miR-513a-5p	9	12	10	14	0.00103202	0.201096	0.387232	0.00103202
A_25_P00012246	hsa-miR-188-5p	9	12	11	15	0.00107122	0.00828733	0.394965	0.00107122
A_25_P00015748	hsa-miR-4270	9	16	13	17	0.00108609	0.27618	0.386608	0.00108609
A_25_P00010628	hsa-miR-203	31	23	29	22	0.00119621	0.429311	0.668202	0.00119621
A_25_P00013150	hsa-miR-17-3p	49	49	41	44	0.341184	0.00121075	0.403351	0.00121075
A_25_P00012595	hsa-miR-518e-3p	8	9	9	10	0.031722	0.00121527	0.136227	0.00121527
A_25_P00013648	hsa-miR-33b-3p	17	15	13	13	0.559327	0.00134026	0.0925857	0.00134026
A_25_P00013276	hsa-miR-129-1-3p	27	21	25	21	0.0013461	0.319359	0.319359	0.0013461
A_25_P00013564	hsa-miR-425-3p	19	17	15	15	0.104361	0.001442	0.104361	0.001442
A_25_P00010975	hsa-miR-21-5p	3749	4780	4675	5208	0.00149876	0.00519858	0.27499	0.00149876
A_25_P00015588	hsa-miR-4284	2680	3112	3595	3510	0.315687	0.00152797	0.162658	0.00152797
A_25_P00011984	hsa-let-7e-5p	1468	1300	1746	1491	0.00507276	0.00163423	0.543383	0.00163423
A_25_P00014851	hsa-miR-365a-3p	318	264	290	210	0.00165992	0.0330018	0.532889	0.00165992
A_25_P00015395	hsa-miR-1973	32	64	42	102	0.00179586	0.0589532	0.20869	0.00179586
A_25_P00012725	hsa-miR-574-5p	15	18	14	25	0.00180596	0.0994343	0.083842	0.00180596
A_25_P00016234	hsa-miR-3679-5p	16	22	19	24	0.00182625	0.302473	0.601534	0.00182625
A_25_P00015698	hsa-miR-4298	12	14	11	13	0.00200045	0.471668	0.471668	0.00200045
A_25_P00015107	hsa-miR-1290	9	9	9	11	0.00205099	0.011397	0.011397	0.00205099
A_25_P00015233	hsa-miR-1281	21	18	16	17	0.162016	0.00209102	0.0429254	0.00209102
A_25_P00013215	hsa-miR-31-3p	29	24	22	20	0.0758076	0.00210672	0.356593	0.00210672
A_25_P00010130	hsa-miR-497-5p	22	22	28	26	0.609335	0.00216453	0.183569	0.00216453
A_25_P00010539	hsa-miR-324-3p	124	120	91	115	0.0795779	0.00230228	0.0148916	0.00230228
A_25_P00010709	hsa-miR-512-3p	10	10	13	19	0.062772	0.00230459	0.0300353	0.00230459
A_25_P00012239	hsa-miR-185-5p	95	74	80	65	0.00243785	0.0207203	0.672153	0.00243785
A_25_P00014133	hsa-miR-516b-5p	8	8	10	13	0.0616589	0.00249122	0.0616589	0.00249122
A_25_P00014026	hsa-miR-331-3p	276	281	249	233	0.628383	0.00256598	0.329423	0.00256598
A_25_P00015279	hsa-miR-664-5p	9	11	10	13	0.00282409	0.0726605	0.218442	0.00282409
A_25_P00010894	hsa-miR-361-5p	60	65	78	77	0.543093	0.00305755	0.444779	0.00305755
A_25_P00013118	hsa-let-7b-3p	17	14	13	14	0.226711	0.00758639	0.00356487	0.00356487
A_25_P00010833	hsa-miR-629-3p	9	9	9	12	0.0102174	0.0036951	0.0102174	0.0036951
A_25_P00016054	hsa-miR-374c-5p	10	11	11	11	0.00370153	0.142368	0.142368	0.00370153
A_25_P00013984	hsa-miR-362-5p	32	26	31	24	0.00372805	0.30822	0.730298	0.00372805
A_25_P00012209	hsa-miR-125a-5p	284	233	276	224	0.00373663	0.60648	0.994346	0.00373663
A_25_P00010998	hsa-miR-19a-3p	1012	1150	988	1110	0.00409635	0.378605	0.775264	0.00409635
A_25_P00010610	hsa-miR-93-5p	376	420	339	402	0.00468927	0.102772	0.650381	0.00468927
A_25_P00012086	hsa-miR-34a-5p	551	532	664	558	0.0124165	0.00471002	0.0686858	0.00471002
A_25_P00010799	hsa-miR-663a	11	36	10	18	0.00486324	0.0539732	0.0666422	0.00486324
A_25_P00014179	hsa-miR-532-5p	29	24	28	23	0.0050037	0.574069	0.949953	0.0050037
A_25_P00012035	hsa-miR-96-5p	651	566	578	465	0.0050812	0.0119095	0.680799	0.0050812
A_25_P00015729	hsa-miR-4254	17	16	26	29	0.638663	0.00541833	0.352658	0.00541833
A_25_P00015801	hsa-miR-4306	101	86	94	78	0.00548986	0.110323	0.864526	0.00548986
A_25_P00010806	hsa-miR-622	8	9	9	11	0.00557771	0.129156	0.247607	0.00557771
A_25_P00011102	hsa-miR-15b-5p	2158	1960	2136	1793	0.00574821	0.325111	0.448955	0.00574821
A_25_P00010989	hsa-miR-25-3p	655	691	656	757	0.00603053	0.139704	0.144082	0.00603053
A_25_P00013558	hsa-miR-335-3p	12	11	10	11	1	0.0060376	0.224017	0.0060376
A_25_P00010459	hsa-miR-660-5p	39	33	40	30	0.00607344	0.826742	0.46035	0.00607344
A_25_P00012097	hsa-miR-183-5p	215	169	190	133	0.00623239	0.0761182	0.741064	0.00623239
A_25_P00014924	hsa-miR-1225-3p	20	17	16	16	0.152092	0.00626717	0.057041	0.00626717
A_25_P00013192	hsa-miR-25-5p	10	9	9	9	0.660716	0.00645393	0.198445	0.00645393
A_25_P00013310	hsa-miR-34a-3p	11	11	10	10	0.198445	0.00645393	0.660716	0.00645393
A_25_P00010132	hsa-miR-148a-3p	351	318	383	291	0.00681583	0.785127	0.192979	0.00681583
A_25_P00014904	hsa-miR-542-3p	15	10	14	13	0.00715045	0.439716	0.269215	0.00715045
A_25_P00014621	hsa-miR-378a-5p	22	18	21	17	0.00721703	0.633649	1	0.00721703
A_25_P00012052	hsa-miR-196a-5p	76	114	77	89	0.00730832	0.201417	0.155567	0.00730832
A_25_P00012027	hsa-miR-33a-5p	19	18	17	15	0.19615	0.00739208	0.717781	0.00739208
A_25_P00012542	hsa-miR-519b-3p	9	9	10	12	0.184537	0.00762517	0.184537	0.00762517
A_25_P00013374	hsa-miR-23b-5p	13	12	13	11	0.00767071	0.0591008	1	0.00767071
A_25_P00012304	hsa-miR-361-3p	13	14	16	15	0.603166	0.00838794	0.233778	0.00838794
A_25_P00012215	hsa-miR-126-3p	14	13	12	12	0.159062	0.0093287	0.339414	0.0093287
A_25_P00015272	hsa-miR-1825	17	15	14	14	0.095897	0.00943328	0.0556064	0.00943328
A_25_P00014049	hsa-miR-449a	10	10	11	12	0.255427	0.00943328	0.563583	0.00943328
