# Supplementary material for: MicroRNA networks regulated by all-trans retinoic acid and Lapatinib control the growth, survival and motility of breast cancer cells
Source: Oncotarget. 2015 Apr 18;6(15):13176–200. doi: 10.18632/oncotarget.3759 (PMC4537007; doi:10.18632/oncotarget.3759)
Supplement: Supplementary file 3 [file oncotarget-06-13176-s003.xls]

## Sheet: miR-mRNA interactions
Module	miR	mRNA
1	mir-106b	ABL1
1	mir-106b	ACER3
1	mir-106b	ATAD2
1	mir-106b	ATL3
1	mir-106b	BCL11B
1	mir-106b	BTG3
1	mir-106b	C11orf82
1	mir-106b	C14orf145
1	mir-106b	CDADC1
1	mir-106b	CENPO
1	mir-106b	CENPQ
1	mir-106b	CIT
1	mir-106b	COL17A1
1	mir-106b	CPS1
1	mir-106b	DIP2A
1	mir-106b	DPYSL2
1	mir-106b	EGLN3
1	mir-106b	EIF2S1
1	mir-106b	EIF5A2
1	mir-106b	HAUS8
1	mir-106b	HECTD2
1	mir-106b	HEG1
1	mir-106b	HMGB3
1	mir-106b	HMMR
1	mir-106b	KIF23
1	mir-106b	KPNA2
1	mir-106b	LDLR
1	mir-106b	MASTL
1	mir-106b	NUP35
1	mir-106b	PHTF2
1	mir-106b	POLQ
1	mir-106b	RACGAP1
1	mir-106b	RAPH1
1	mir-106b	RBL1
1	mir-106b	RORC
1	mir-106b	RRM2
1	mir-106b	SOLH
1	mir-106b	STK17B
1	mir-106b	STYX
1	mir-106b	TNFAIP8L1
1	mir-106b	VANGL1
1	mir-106b	WDFY2
1	mir-1181	ABL1
1	mir-1181	BCL11B
1	mir-1181	CDC42EP4
1	mir-1181	CDCA5
1	mir-1181	CHRNA5
1	mir-1181	DCUN1D5
1	mir-1181	DEF8
1	mir-1181	DIO2
1	mir-1181	DIP2A
1	mir-1181	DOK1
1	mir-1181	FKBP5
1	mir-1181	GNB4
1	mir-1181	GPR107
1	mir-1181	HAUS5
1	mir-1181	HEG1
1	mir-1181	HIP1
1	mir-1181	IFFO2
1	mir-1181	JMJD6
1	mir-1181	KIF1B
1	mir-1181	LDLR
1	mir-1181	LPIN2
1	mir-1181	NMT1
1	mir-1181	PACSIN1
1	mir-1181	PAQR5
1	mir-1181	PHF19
1	mir-1181	PPIF
1	mir-1181	RABL3
1	mir-1181	RASSF8
1	mir-1181	RDM1
1	mir-1181	TNFAIP8L1
1	mir-1181	WHSC1
1	mir-1181	ZAK
1	mir-1181	ZNF587
1	mir-1207-5p	MARCH3
1	mir-1207-5p	ABL1
1	mir-1207-5p	ACER3
1	mir-1207-5p	ACSL3
1	mir-1207-5p	ACSS2
1	mir-1207-5p	AKR1B1
1	mir-1207-5p	ALG9
1	mir-1207-5p	ALS2CR4
1	mir-1207-5p	AMD1
1	mir-1207-5p	ARHGAP11A
1	mir-1207-5p	ARHGAP19
1	mir-1207-5p	ARL6IP1
1	mir-1207-5p	ASF1B
1	mir-1207-5p	ASRGL1
1	mir-1207-5p	ATP2B4
1	mir-1207-5p	BCL11B
1	mir-1207-5p	BCL2
1	mir-1207-5p	BIRC5
1	mir-1207-5p	BPTF
1	mir-1207-5p	BUB1B
1	mir-1207-5p	C11orf86
1	mir-1207-5p	C12orf73
1	mir-1207-5p	C16orf63
1	mir-1207-5p	C18orf54
1	mir-1207-5p	C1orf135
1	mir-1207-5p	C1orf96
1	mir-1207-5p	C3orf37
1	mir-1207-5p	C9orf100
1	mir-1207-5p	CABYR
1	mir-1207-5p	CALML4
1	mir-1207-5p	CBX5
1	mir-1207-5p	CCDC34
1	mir-1207-5p	CCR1
1	mir-1207-5p	CCR7
1	mir-1207-5p	CDADC1
1	mir-1207-5p	CDC25B
1	mir-1207-5p	CDC42EP4
1	mir-1207-5p	CDC6
1	mir-1207-5p	CDCA4
1	mir-1207-5p	CDCA5
1	mir-1207-5p	CDCA8
1	mir-1207-5p	CDK2
1	mir-1207-5p	CENPH
1	mir-1207-5p	CENPM
1	mir-1207-5p	CENPN
1	mir-1207-5p	CENPO
1	mir-1207-5p	CENPP
1	mir-1207-5p	CHEK1
1	mir-1207-5p	CIT
1	mir-1207-5p	CKAP2
1	mir-1207-5p	CKAP5
1	mir-1207-5p	COQ7
1	mir-1207-5p	CPS1
1	mir-1207-5p	CS
1	mir-1207-5p	CSNK2A1
1	mir-1207-5p	CUL1
1	mir-1207-5p	CYB5B
1	mir-1207-5p	CYP4X1
1	mir-1207-5p	DCK
1	mir-1207-5p	DCUN1D5
1	mir-1207-5p	DEF8
1	mir-1207-5p	DEPDC1
1	mir-1207-5p	DIO2
1	mir-1207-5p	DIP2A
1	mir-1207-5p	DNAJC9
1	mir-1207-5p	DNMT3B
1	mir-1207-5p	DPYSL2
1	mir-1207-5p	DR1
1	mir-1207-5p	E2F7
1	mir-1207-5p	EGLN3
1	mir-1207-5p	ELF4
1	mir-1207-5p	EML1
1	mir-1207-5p	ESCO2
1	mir-1207-5p	FAM111A
1	mir-1207-5p	FAM133A
1	mir-1207-5p	FAM64A
1	mir-1207-5p	FANCD2
1	mir-1207-5p	FBXO36
1	mir-1207-5p	FKBP5
1	mir-1207-5p	FOXD2
1	mir-1207-5p	FOXM1
1	mir-1207-5p	GK
1	mir-1207-5p	GLO1
1	mir-1207-5p	GNB4
1	mir-1207-5p	GNMT
1	mir-1207-5p	GPAM
1	mir-1207-5p	GPD1L
1	mir-1207-5p	GPR107
1	mir-1207-5p	GTF3C2
1	mir-1207-5p	GYG2
1	mir-1207-5p	HAUS5
1	mir-1207-5p	HAUS6
1	mir-1207-5p	HECTD2
1	mir-1207-5p	HEG1
1	mir-1207-5p	HIP1
1	mir-1207-5p	HJURP
1	mir-1207-5p	HMGB3
1	mir-1207-5p	HMGN2
1	mir-1207-5p	HNRNPC
1	mir-1207-5p	IDH3A
1	mir-1207-5p	IFFO2
1	mir-1207-5p	INCENP
1	mir-1207-5p	IPO5
1	mir-1207-5p	JMJD6
1	mir-1207-5p	KDELR3
1	mir-1207-5p	KIAA0564
1	mir-1207-5p	KIF11
1	mir-1207-5p	KIF1B
1	mir-1207-5p	KIF2C
1	mir-1207-5p	KIF4A
1	mir-1207-5p	LANCL1
1	mir-1207-5p	LBR
1	mir-1207-5p	LDLR
1	mir-1207-5p	LIPG
1	mir-1207-5p	LPIN2
1	mir-1207-5p	LYAR
1	mir-1207-5p	MAGOHB
1	mir-1207-5p	MCM10
1	mir-1207-5p	MELK
1	mir-1207-5p	MRPL30
1	mir-1207-5p	MYBL2
1	mir-1207-5p	NAA20
1	mir-1207-5p	NCAPD2
1	mir-1207-5p	NMT1
1	mir-1207-5p	NOTCH1
1	mir-1207-5p	NUF2
1	mir-1207-5p	NUP62CL
1	mir-1207-5p	NUSAP1
1	mir-1207-5p	OSCAR
1	mir-1207-5p	OXGR1
1	mir-1207-5p	PACSIN1
1	mir-1207-5p	PAK1
1	mir-1207-5p	PAQR5
1	mir-1207-5p	PARD6G
1	mir-1207-5p	PDE4D
1	mir-1207-5p	PDK3
1	mir-1207-5p	PHF19
1	mir-1207-5p	PHTF2
1	mir-1207-5p	PIF1
1	mir-1207-5p	POLD3
1	mir-1207-5p	POLR2D
1	mir-1207-5p	PPIF
1	mir-1207-5p	PPP2R1B
1	mir-1207-5p	PRC1
1	mir-1207-5p	PSMA2
1	mir-1207-5p	PSRC1
1	mir-1207-5p	R3HDM1
1	mir-1207-5p	RABL3
1	mir-1207-5p	RAD51AP1
1	mir-1207-5p	RANBP1
1	mir-1207-5p	RAPH1
1	mir-1207-5p	RBMX
1	mir-1207-5p	RFC3
1	mir-1207-5p	RMI1
1	mir-1207-5p	RORC
1	mir-1207-5p	RPP30
1	mir-1207-5p	RTKN2
1	mir-1207-5p	SAMHD1
1	mir-1207-5p	SCD
1	mir-1207-5p	SCML2
1	mir-1207-5p	SEH1L
1	mir-1207-5p	SETD5
1	mir-1207-5p	SFRS3
1	mir-1207-5p	SGCB
1	mir-1207-5p	SGOL2
1	mir-1207-5p	SKA1
1	mir-1207-5p	SLC36A4
1	mir-1207-5p	SLC39A8
1	mir-1207-5p	SLC6A15
1	mir-1207-5p	SMTN
1	mir-1207-5p	SNAI1
1	mir-1207-5p	SOLH
1	mir-1207-5p	SON
1	mir-1207-5p	STIL
1	mir-1207-5p	STK17B
1	mir-1207-5p	STMN1
1	mir-1207-5p	STYX
1	mir-1207-5p	SUV39H2
1	mir-1207-5p	TCEB2
1	mir-1207-5p	TIMELESS
1	mir-1207-5p	TMEM194A
1	mir-1207-5p	TMTC3
1	mir-1207-5p	TNFAIP8L1
1	mir-1207-5p	TPM3
1	mir-1207-5p	TPX2
1	mir-1207-5p	TRA2B
1	mir-1207-5p	TRAIP
1	mir-1207-5p	TRIM59
1	mir-1207-5p	TRMT5
1	mir-1207-5p	TROAP
1	mir-1207-5p	UHRF1
1	mir-1207-5p	ULK4
1	mir-1207-5p	UTP11L
1	mir-1207-5p	VANGL1
1	mir-1207-5p	VSIG10L
1	mir-1207-5p	WDR5
1	mir-1207-5p	WDR76
1	mir-1207-5p	WHSC1
1	mir-1207-5p	ZAK
1	mir-1207-5p	ZNF273
1	mir-1207-5p	ZNF587
1	mir-1207-5p	ZWINT
1	mir-1226	ABCG1
1	mir-1226	ABL1
1	mir-1226	ARHGAP19
1	mir-1226	BCL11B
1	mir-1226	CALML4
1	mir-1226	CCR1
1	mir-1226	CCR7
1	mir-1226	CDC42EP4
1	mir-1226	CDCA5
1	mir-1226	CENPN
1	mir-1226	CENPP
1	mir-1226	CYP4X1
1	mir-1226	DCUN1D5
1	mir-1226	DEF8
1	mir-1226	E2F7
1	mir-1226	ELF4
1	mir-1226	FBXO36
1	mir-1226	GPR107
1	mir-1226	HEG1
1	mir-1226	HIP1
1	mir-1226	IFFO2
1	mir-1226	INCENP
1	mir-1226	JMJD6
1	mir-1226	KIF1B
1	mir-1226	LPIN2
1	mir-1226	MCM10
1	mir-1226	NMT1
1	mir-1226	NOTCH1
1	mir-1226	OSCAR
1	mir-1226	PACSIN1
1	mir-1226	PAQR5
1	mir-1226	PHF19
1	mir-1226	SETD5
1	mir-1226	SOLH
1	mir-1226	STMN1
1	mir-1226	TNFAIP8L1
1	mir-1226	WHSC1
1	mir-1226	ZAK
1	mir-1226	ZNF587
1	mir-130a	MARCH3
1	mir-130a	MARCH4
1	mir-130a	ARL6IP1
1	mir-130a	BPTF
1	mir-130a	CCDC34
1	mir-130a	CENPO
1	mir-130a	CEP55
1	mir-130a	CIT
1	mir-130a	DIAPH3
1	mir-130a	DIP2A
1	mir-130a	DPYSL2
1	mir-130a	E2F7
1	mir-130a	EGLN3
1	mir-130a	ESCO2
1	mir-130a	GOLT1B
1	mir-130a	HEG1
1	mir-130a	HSPA4L
1	mir-130a	LDLR
1	mir-130a	NUP35
1	mir-130a	PDK1
1	mir-130a	RACGAP1
1	mir-130a	SCML2
1	mir-130a	SERBP1
1	mir-130a	SGCB
1	mir-130a	SGOL1
1	mir-130a	SNX5
1	mir-130a	TPM3
1	mir-130a	TUBGCP3
1	mir-130a	VANGL1
1	mir-130a	ZAK
1	mir-134	MARCH3
1	mir-134	MARCH5
1	mir-134	ABL1
1	mir-134	ACSS2
1	mir-134	ALG9
1	mir-134	ANGPTL4
1	mir-134	ARHGAP19
1	mir-134	ASF1B
1	mir-134	ATP2B4
1	mir-134	BCL11B
1	mir-134	C14orf145
1	mir-134	C16orf61
1	mir-134	C9orf100
1	mir-134	CCR1
1	mir-134	CDC25B
1	mir-134	CDC42EP4
1	mir-134	CDCA5
1	mir-134	CENPN
1	mir-134	CENPP
1	mir-134	CIT
1	mir-134	COL17A1
1	mir-134	CPS1
1	mir-134	CS
1	mir-134	DCUN1D5
1	mir-134	DEF8
1	mir-134	ELF4
1	mir-134	FKBP5
1	mir-134	GLO1
1	mir-134	GNB4
1	mir-134	GPD1L
1	mir-134	GPR107
1	mir-134	GTF3C2
1	mir-134	HAUS5
1	mir-134	HECTD2
1	mir-134	HEG1
1	mir-134	HIP1
1	mir-134	HNRNPC
1	mir-134	IDH3A
1	mir-134	IFFO2
1	mir-134	ITPKA
1	mir-134	KIF1B
1	mir-134	KRT32
1	mir-134	LDLR
1	mir-134	LPIN2
1	mir-134	MAGOHB
1	mir-134	NMT1
1	mir-134	NOTCH1
1	mir-134	PACSIN1
1	mir-134	PAQR5
1	mir-134	PHF19
1	mir-134	R3HDM1
1	mir-134	RAD51
1	mir-134	RAD51AP1
1	mir-134	RAPH1
1	mir-134	SERBP1
1	mir-134	SLC6A15
1	mir-134	SMC2
1	mir-134	SMC4
1	mir-134	SMTN
1	mir-134	SOLH
1	mir-134	STMN1
1	mir-134	SUCLA2
1	mir-134	TMEM194A
1	mir-134	TNFAIP8L1
1	mir-134	UBA2
1	mir-134	VANGL1
1	mir-134	WHSC1
1	mir-134	ZAK
1	mir-150	ABL1
1	mir-150	C13orf37
1	mir-150	CCR7
1	mir-150	DCUN1D5
1	mir-150	DEF8
1	mir-150	GPR107
1	mir-150	GTF3C2
1	mir-150	IFFO2
1	mir-150	LIPG
1	mir-150	MAGOHB
1	mir-150	NCAPG
1	mir-150	PACSIN1
1	mir-150	PAK1
1	mir-150	PHF19
1	mir-150	POLD3
1	mir-150	PPP2R1B
1	mir-150	RAD51AP1
1	mir-150	VANGL1
1	mir-181a	ACER3
1	mir-181a	ALS2CR4
1	mir-181a	BCL2
1	mir-181a	BPTF
1	mir-181a	CDC27
1	mir-181a	CDC7
1	mir-181a	COQ7
1	mir-181a	CYB5B
1	mir-181a	DPYSL2
1	mir-181a	E2F7
1	mir-181a	EML1
1	mir-181a	EXOSC3
1	mir-181a	GLO1
1	mir-181a	GNB4
1	mir-181a	GPD1L
1	mir-181a	GPR107
1	mir-181a	HMGB3
1	mir-181a	IPO5
1	mir-181a	KIF1B
1	mir-181a	KPNB1
1	mir-181a	LBR
1	mir-181a	MAGOHB
1	mir-181a	NAA15
1	mir-181a	NMT1
1	mir-181a	PHTF2
1	mir-181a	RBBP7
1	mir-181a	RFX5
1	mir-181a	RTKN2
1	mir-181a	SAMHD1
1	mir-181a	SCD
1	mir-181a	SERBP1
1	mir-181a	VANGL1
1	mir-181a	WHSC1
1	mir-181a	YY1
1	mir-1915	MARCH3
1	mir-1915	MARCH6
1	mir-1915	ABL1
1	mir-1915	ADA
1	mir-1915	ALG9
1	mir-1915	ALS2CR4
1	mir-1915	ANGPTL4
1	mir-1915	ARHGAP19
1	mir-1915	ATP2B4
1	mir-1915	BCL11B
1	mir-1915	BCL2
1	mir-1915	BIRC5
1	mir-1915	C11orf86
1	mir-1915	C3orf37
1	mir-1915	C9orf100
1	mir-1915	CABYR
1	mir-1915	CALML4
1	mir-1915	CCR7
1	mir-1915	CDC25B
1	mir-1915	CDC42EP4
1	mir-1915	CDCA4
1	mir-1915	CDCA5
1	mir-1915	CDKN2D
1	mir-1915	CENPM
1	mir-1915	CENPN
1	mir-1915	CENPP
1	mir-1915	CIT
1	mir-1915	COQ7
1	mir-1915	CYB5B
1	mir-1915	DCUN1D5
1	mir-1915	DEF8
1	mir-1915	DIO2
1	mir-1915	DPYSL2
1	mir-1915	ELF4
1	mir-1915	ERLIN1
1	mir-1915	FAM64A
1	mir-1915	FBXO36
1	mir-1915	FKBP5
1	mir-1915	FOXD2
1	mir-1915	GPR107
1	mir-1915	HAUS5
1	mir-1915	HEG1
1	mir-1915	HIP1
1	mir-1915	HMGB3
1	mir-1915	IFFO2
1	mir-1915	INCENP
1	mir-1915	JMJD6
1	mir-1915	KIF1B
1	mir-1915	KIF2C
1	mir-1915	LARP1B
1	mir-1915	LDLR
1	mir-1915	LIPG
1	mir-1915	LPIN2
1	mir-1915	NMT1
1	mir-1915	NOTCH1
1	mir-1915	OSCAR
1	mir-1915	PACSIN1
1	mir-1915	PAQR5
1	mir-1915	PARD6G
1	mir-1915	PGAM5
1	mir-1915	PHF19
1	mir-1915	PIF1
1	mir-1915	POLD3
1	mir-1915	POLR2D
1	mir-1915	PPIF
1	mir-1915	PRC1
1	mir-1915	RAPH1
1	mir-1915	RPP30
1	mir-1915	SETD5
1	mir-1915	SGCB
1	mir-1915	SMTN
1	mir-1915	SNAI1
1	mir-1915	SOLH
1	mir-1915	SON
1	mir-1915	STK17B
1	mir-1915	STMN1
1	mir-1915	TCEB2
1	mir-1915	TIMELESS
1	mir-1915	TMEM194A
1	mir-1915	TNFAIP8L1
1	mir-1915	TRIM59
1	mir-1915	UBE2C
1	mir-1915	VANGL1
1	mir-1915	VSIG10L
1	mir-1915	WDR5
1	mir-1915	WHSC1
1	mir-1915	ZAK
1	mir-1915	ZNF587
1	mir-26a	SEPT10
1	mir-26a	ACER3
1	mir-26a	ACSL3
1	mir-26a	AGPAT5
1	mir-26a	C9orf40
1	mir-26a	CDC27
1	mir-26a	CDC6
1	mir-26a	DEPDC1
1	mir-26a	DEPDC1B
1	mir-26a	DNA2
1	mir-26a	DNMT3B
1	mir-26a	E2F7
1	mir-26a	EIF2S1
1	mir-26a	ERLIN1
1	mir-26a	EZH2
1	mir-26a	FKBP3
1	mir-26a	FLVCR1
1	mir-26a	GTF3C2
1	mir-26a	HMGB3
1	mir-26a	ING2
1	mir-26a	KPNA2
1	mir-26a	NAA15
1	mir-26a	PDE4D
1	mir-26a	RABL3
1	mir-26a	RRM2
1	mir-26a	SERBP1
1	mir-26a	SGCB
1	mir-26a	STYX
1	mir-26a	TMEM194A
1	mir-26a	TMTC3
1	mir-29a	ATP2B4
1	mir-29a	BCL11B
1	mir-29a	C1orf96
1	mir-29a	CCDC28B
1	mir-29a	CDC7
1	mir-29a	CDCA4
1	mir-29a	CPS1
1	mir-29a	DEF8
1	mir-29a	DIO2
1	mir-29a	DNMT3B
1	mir-29a	DPYSL2
1	mir-29a	E2F7
1	mir-29a	FZD5
1	mir-29a	GNB4
1	mir-29a	GPAM
1	mir-29a	HIP1
1	mir-29a	MYBL2
1	mir-29a	NASP
1	mir-29a	RAPH1
1	mir-29a	SCML2
1	mir-29a	SERBP1
1	mir-29a	SGCB
1	mir-29a	SIP1
1	mir-29a	TMTC3
1	mir-29a	UBE2K
1	mir-29a	VANGL1
1	mir-29a	YY1
1	mir-29b	ATP2B4
1	mir-29b	BCL11B
1	mir-29b	C1orf96
1	mir-29b	CCDC28B
1	mir-29b	CDC7
1	mir-29b	CDCA4
1	mir-29b	CPS1
1	mir-29b	DEF8
1	mir-29b	DIO2
1	mir-29b	DNMT3B
1	mir-29b	DPYSL2
1	mir-29b	E2F7
1	mir-29b	FZD5
1	mir-29b	GNB4
1	mir-29b	GPAM
1	mir-29b	HIP1
1	mir-29b	MYBL2
1	mir-29b	NASP
1	mir-29b	RAPH1
1	mir-29b	SCML2
1	mir-29b	SERBP1
1	mir-29b	SGCB
1	mir-29b	SIP1
1	mir-29b	TMTC3
1	mir-29b	UBE2K
1	mir-29b	VANGL1
1	mir-29b	WDR41
1	mir-29b	YY1
1	mir-30d	ABL1
1	mir-30d	ADAMTS3
1	mir-30d	ALG9
1	mir-30d	BCL11B
1	mir-30d	BCL2
1	mir-30d	C13orf34
1	mir-30d	C13orf37
1	mir-30d	C1orf135
1	mir-30d	C9orf72
1	mir-30d	CACYBP
1	mir-30d	CDC7
1	mir-30d	CLSPN
1	mir-30d	COL13A1
1	mir-30d	CYB5B
1	mir-30d	DBF4
1	mir-30d	DIO2
1	mir-30d	DPYSL2
1	mir-30d	E2F7
1	mir-30d	EIF5A2
1	mir-30d	EML1
1	mir-30d	ERLIN1
1	mir-30d	FAM133A
1	mir-30d	FKBP3
1	mir-30d	GLDC
1	mir-30d	GPD1L
1	mir-30d	HMGB3
1	mir-30d	KIF1B
1	mir-30d	LDLR
1	mir-30d	MYBL2
1	mir-30d	NOTCH1
1	mir-30d	PARD6G
1	mir-30d	PDE4D
1	mir-30d	PHTF2
1	mir-30d	PPP2R1B
1	mir-30d	R3HDM1
1	mir-30d	RAPH1
1	mir-30d	RTKN2
1	mir-30d	SETD5
1	mir-30d	SGCB
1	mir-30d	SNAI1
1	mir-30d	SUV39H2
1	mir-30d	TUBGCP3
1	mir-30d	UBE2K
1	mir-30d	VANGL1
1	mir-30d	XPO1
1	mir-30e	ABL1
1	mir-30e	ADAMTS3
1	mir-30e	ALG9
1	mir-30e	BCL11B
1	mir-30e	BCL2
1	mir-30e	C13orf34
1	mir-30e	C13orf37
1	mir-30e	C1orf135
1	mir-30e	C9orf72
1	mir-30e	CACYBP
1	mir-30e	CDC7
1	mir-30e	CLSPN
1	mir-30e	COL13A1
1	mir-30e	CYB5B
1	mir-30e	DBF4
1	mir-30e	DIO2
1	mir-30e	DPYSL2
1	mir-30e	E2F7
1	mir-30e	EIF5A2
1	mir-30e	EML1
1	mir-30e	ERLIN1
1	mir-30e	FAM133A
1	mir-30e	FKBP3
1	mir-30e	GLDC
1	mir-30e	GPD1L
1	mir-30e	HMGB3
1	mir-30e	LDLR
1	mir-30e	MYBL2
1	mir-30e	NOTCH1
1	mir-30e	PARD6G
1	mir-30e	PDE4D
1	mir-30e	PHTF2
1	mir-30e	PPP2R1B
1	mir-30e	R3HDM1
1	mir-30e	RAPH1
1	mir-30e	RTKN2
1	mir-30e	SETD5
1	mir-30e	SGCB
1	mir-30e	SNAI1
1	mir-30e	SUV39H2
1	mir-30e	TUBGCP3
1	mir-30e	UBE2K
1	mir-30e	VANGL1
1	mir-30e	XPO1
1	mir-320c	ABL1
1	mir-320c	ALG9
1	mir-320c	ARHGAP11A
1	mir-320c	ARL6IP1
1	mir-320c	ATL3
1	mir-320c	C12orf29
1	mir-320c	C13orf37
1	mir-320c	C18orf54
1	mir-320c	C9orf100
1	mir-320c	CALML4
1	mir-320c	CDC25B
1	mir-320c	CENPE
1	mir-320c	CENPN
1	mir-320c	CEP55
1	mir-320c	CKAP5
1	mir-320c	CPS1
1	mir-320c	DEPDC1
1	mir-320c	DPYSL2
1	mir-320c	E2F7
1	mir-320c	EIF5A2
1	mir-320c	EML1
1	mir-320c	FKBP5
1	mir-320c	GABPB1
1	mir-320c	GNB4
1	mir-320c	GPR107
1	mir-320c	HAUS5
1	mir-320c	HECTD2
1	mir-320c	HNRNPC
1	mir-320c	HSPA4L
1	mir-320c	IPO5
1	mir-320c	JMJD6
1	mir-320c	KCNS3
1	mir-320c	KIF14
1	mir-320c	LOXL3
1	mir-320c	MASTL
1	mir-320c	NAA15
1	mir-320c	NCAPD3
1	mir-320c	PACSIN1
1	mir-320c	PDE4D
1	mir-320c	PHF19
1	mir-320c	PHTF2
1	mir-320c	RABL3
1	mir-320c	RACGAP1
1	mir-320c	RAPH1
1	mir-320c	RTKN2
1	mir-320c	SERBP1
1	mir-320c	SGCB
1	mir-320c	SLC39A8
1	mir-320c	SMC2
1	mir-320c	SON
1	mir-320c	SUPT16H
1	mir-320c	TPX2
1	mir-320c	WHSC1
1	mir-320c	XPO1
1	mir-320c	ZAK
1	mir-762	MARCH3
1	mir-762	MARCH7
1	mir-762	ABCG1
1	mir-762	ABL1
1	mir-762	ACER3
1	mir-762	ACSS2
1	mir-762	ALG9
1	mir-762	ALS2CR4
1	mir-762	ANGPTL4
1	mir-762	ANKRD58
1	mir-762	ARHGAP11A
1	mir-762	ARHGAP19
1	mir-762	ARL6IP1
1	mir-762	ASF1B
1	mir-762	ASRGL1
1	mir-762	ATP2B4
1	mir-762	AURKA
1	mir-762	BCL11B
1	mir-762	BCL2
1	mir-762	BIRC5
1	mir-762	BPTF
1	mir-762	BRIP1
1	mir-762	C11orf86
1	mir-762	C12orf73
1	mir-762	C12orf75
1	mir-762	C16orf63
1	mir-762	C18orf54
1	mir-762	C1orf135
1	mir-762	C1orf96
1	mir-762	C3orf37
1	mir-762	C9orf100
1	mir-762	CALML4
1	mir-762	CBX5
1	mir-762	CCR1
1	mir-762	CCR7
1	mir-762	CDADC1
1	mir-762	CDC25B
1	mir-762	CDC42EP4
1	mir-762	CDC6
1	mir-762	CDCA4
1	mir-762	CDCA5
1	mir-762	CDCA8
1	mir-762	CDK2
1	mir-762	CDKN2D
1	mir-762	CENPH
1	mir-762	CENPM
1	mir-762	CENPN
1	mir-762	CENPO
1	mir-762	CENPP
1	mir-762	CENPV
1	mir-762	CEP55
1	mir-762	CHEK1
1	mir-762	CIT
1	mir-762	CKAP2
1	mir-762	CKAP5
1	mir-762	CLN3
1	mir-762	COL17A1
1	mir-762	COQ7
1	mir-762	CPS1
1	mir-762	CS
1	mir-762	CSNK2A1
1	mir-762	CUL1
1	mir-762	CYB5B
1	mir-762	DCK
1	mir-762	DCUN1D5
1	mir-762	DEF8
1	mir-762	DIO2
1	mir-762	DIP2A
1	mir-762	DLAT
1	mir-762	DNAJC22
1	mir-762	DNAJC9
1	mir-762	DNMT3B
1	mir-762	DPYSL2
1	mir-762	EGLN3
1	mir-762	ELF4
1	mir-762	EML1
1	mir-762	ERCC6L
1	mir-762	FAM111A
1	mir-762	FAM161A
1	mir-762	FAM64A
1	mir-762	FANCD2
1	mir-762	FANCI
1	mir-762	FBXO36
1	mir-762	FKBP5
1	mir-762	FOXD2
1	mir-762	FOXM1
1	mir-762	GLDC
1	mir-762	GNB4
1	mir-762	GNMT
1	mir-762	GPAM
1	mir-762	GPD1L
1	mir-762	GPR107
1	mir-762	GTF3C2
1	mir-762	GTSE1
1	mir-762	GYG2
1	mir-762	HAUS5
1	mir-762	HAUS6
1	mir-762	HEG1
1	mir-762	HIP1
1	mir-762	HJURP
1	mir-762	HMGB3
1	mir-762	HMGN2
1	mir-762	HNRNPC
1	mir-762	IDH3A
1	mir-762	IFFO2
1	mir-762	INCENP
1	mir-762	IPO5
1	mir-762	ITGB3BP
1	mir-762	ITPKA
1	mir-762	JMJD6
1	mir-762	KDELC2
1	mir-762	KIAA1432
1	mir-762	KIF11
1	mir-762	KIF1B
1	mir-762	KIF2C
1	mir-762	KIF4A
1	mir-762	KPNB1
1	mir-762	LANCL1
1	mir-762	LARP1B
1	mir-762	LDLR
1	mir-762	LIPG
1	mir-762	LOXL3
1	mir-762	LPIN2
1	mir-762	MAGOHB
1	mir-762	MCM10
1	mir-762	MRPL30
1	mir-762	MYBL2
1	mir-762	NMT1
1	mir-762	NOTCH1
1	mir-762	OSCAR
1	mir-762	OXGR1
1	mir-762	PACSIN1
1	mir-762	PAK1
1	mir-762	PAQR5
1	mir-762	PARD6G
1	mir-762	PDE4D
1	mir-762	PDK3
1	mir-762	PGAM5
1	mir-762	PGK1
1	mir-762	PHF19
1	mir-762	PHTF2
1	mir-762	PIF1
1	mir-762	PLK1
1	mir-762	POLR2D
1	mir-762	PPIF
1	mir-762	PPP2R1B
1	mir-762	PRC1
1	mir-762	PRIM2
1	mir-762	PRPS2
1	mir-762	PSMA2
1	mir-762	PSRC1
1	mir-762	R3HDM1
1	mir-762	RABL3
1	mir-762	RACGAP1
1	mir-762	RANBP1
1	mir-762	RAPH1
1	mir-762	RASSF8
1	mir-762	RBL1
1	mir-762	RMI1
1	mir-762	RORC
1	mir-762	RPP30
1	mir-762	RTKN2
1	mir-762	SAMHD1
1	mir-762	SCD
1	mir-762	SCML2
1	mir-762	SEH1L
1	mir-762	SETD5
1	mir-762	SGCB
1	mir-762	SGOL1
1	mir-762	SHCBP1
1	mir-762	SKA1
1	mir-762	SLC39A8
1	mir-762	SLC6A15
1	mir-762	SLCO4A1
1	mir-762	SMC2
1	mir-762	SMTN
1	mir-762	SNAI1
1	mir-762	SOLH
1	mir-762	SON
1	mir-762	STAM
1	mir-762	STARD4
1	mir-762	STIL
1	mir-762	STK17B
1	mir-762	STMN1
1	mir-762	STYX
1	mir-762	SUSD3
1	mir-762	SUV39H2
1	mir-762	TCEB2
1	mir-762	TIMELESS
1	mir-762	TMEM194A
1	mir-762	TMEM70
1	mir-762	TMPO
1	mir-762	TMTC3
1	mir-762	TNFAIP8L1
1	mir-762	TPM3
1	mir-762	TRA2B
1	mir-762	TRAIP
1	mir-762	TRIM59
1	mir-762	TRIP13
1	mir-762	TUBB6
1	mir-762	UBE2S
1	mir-762	UCK2
1	mir-762	UGT1A8
1	mir-762	UHRF1
1	mir-762	ULK4
1	mir-762	VANGL1
1	mir-762	VSIG10L
1	mir-762	WDR5
1	mir-762	WDR51A
1	mir-762	WDR76
1	mir-762	WHSC1
1	mir-762	YEATS4
1	mir-762	ZAK
1	mir-762	ZNF273
1	mir-762	ZNF587
1	mir-762	ZWINT
1	mir-874	MARCH3
1	mir-874	MARCH8
1	mir-874	ABL1
1	mir-874	ACER3
1	mir-874	ALG9
1	mir-874	ALS2CR4
1	mir-874	ANGPTL4
1	mir-874	ANKRD58
1	mir-874	ARHGAP19
1	mir-874	ASF1B
1	mir-874	ASRGL1
1	mir-874	ATP2B4
1	mir-874	BCL11B
1	mir-874	BCL2
1	mir-874	BIRC5
1	mir-874	C11orf86
1	mir-874	C18orf54
1	mir-874	C1orf96
1	mir-874	C3orf37
1	mir-874	C9orf100
1	mir-874	CALML4
1	mir-874	CCR7
1	mir-874	CDC25B
1	mir-874	CDC42EP4
1	mir-874	CDCA4
1	mir-874	CDCA5
1	mir-874	CDCA8
1	mir-874	CENPM
1	mir-874	CENPN
1	mir-874	CENPP
1	mir-874	CIT
1	mir-874	COQ7
1	mir-874	CPS1
1	mir-874	CYB5B
1	mir-874	DCUN1D5
1	mir-874	DEF8
1	mir-874	DPYSL2
1	mir-874	ELF4
1	mir-874	FAM111A
1	mir-874	FAM161A
1	mir-874	FAM64A
1	mir-874	FBXO36
1	mir-874	FKBP5
1	mir-874	FOXD2
1	mir-874	FOXM1
1	mir-874	FZD5
1	mir-874	GLDC
1	mir-874	GNB4
1	mir-874	GPD1L
1	mir-874	GPR107
1	mir-874	GYG2
1	mir-874	HAUS5
1	mir-874	HEG1
1	mir-874	HIP1
1	mir-874	HMGB3
1	mir-874	HMGN2
1	mir-874	IFFO2
1	mir-874	INCENP
1	mir-874	ITPKA
1	mir-874	JMJD6
1	mir-874	KIAA1432
1	mir-874	KIF1B
1	mir-874	LDLR
1	mir-874	LIPG
1	mir-874	LPIN2
1	mir-874	MRPL30
1	mir-874	MYBL2
1	mir-874	NMT1
1	mir-874	NOTCH1
1	mir-874	OSCAR
1	mir-874	PACSIN1
1	mir-874	PAQR5
1	mir-874	PARD6G
1	mir-874	PDE4D
1	mir-874	PHF19
1	mir-874	PIF1
1	mir-874	PPIF
1	mir-874	RPP30
1	mir-874	SCD
1	mir-874	SCML2
1	mir-874	SETD5
1	mir-874	SFRS3
1	mir-874	SGCB
1	mir-874	SKA1
1	mir-874	SLC39A8
1	mir-874	SNAI1
1	mir-874	SOLH
1	mir-874	STK17B
1	mir-874	STMN1
1	mir-874	TIMELESS
1	mir-874	TMEM107
1	mir-874	TMEM194A
1	mir-874	TNFAIP8L1
1	mir-874	TRA2B
1	mir-874	TRAIP
1	mir-874	TUBGCP3
1	mir-874	UHRF1
1	mir-874	VANGL1
1	mir-874	WDR51A
1	mir-874	WHSC1
1	mir-874	ZAK
1	mir-874	ZNF587
2	mir-125a-5p	AGPAT4
2	mir-125a-5p	ALDH1A3
2	mir-125a-5p	ANKS1A
2	mir-125a-5p	ATP10D
2	mir-125a-5p	ATP8B2
2	mir-125a-5p	ATXN7L1
2	mir-125a-5p	BDKRB2
2	mir-125a-5p	BMF
2	mir-125a-5p	C10orf54
2	mir-125a-5p	C1orf106
2	mir-125a-5p	C1orf226
2	mir-125a-5p	C4orf19
2	mir-125a-5p	CDH5
2	mir-125a-5p	CDK6
2	mir-125a-5p	CDKN2B
2	mir-125a-5p	CGN
2	mir-125a-5p	CLMN
2	mir-125a-5p	EFNB2
2	mir-125a-5p	EPB41L5
2	mir-125a-5p	FAM102A
2	mir-125a-5p	FAM118A
2	mir-125a-5p	FLJ36031
2	mir-125a-5p	FNBP1
2	mir-125a-5p	FOXN3
2	mir-125a-5p	FRAS1
2	mir-125a-5p	GABBR2
2	mir-125a-5p	GPC2
2	mir-125a-5p	GPRC5A
2	mir-125a-5p	GPSM1
2	mir-125a-5p	GPT2
2	mir-125a-5p	H6PD
2	mir-125a-5p	HIPK2
2	mir-125a-5p	IGFBP3
2	mir-125a-5p	IRF1
2	mir-125a-5p	ITPKC
2	mir-125a-5p	KIAA0513
2	mir-125a-5p	KIAA1147
2	mir-125a-5p	KIAA1609
2	mir-125a-5p	KIF13B
2	mir-125a-5p	KLF3
2	mir-125a-5p	LASP1
2	mir-125a-5p	LBH
2	mir-125a-5p	LDOC1L
2	mir-125a-5p	MAP3K14
2	mir-125a-5p	MKL1
2	mir-125a-5p	MTHFR
2	mir-125a-5p	MTMR3
2	mir-125a-5p	MTUS1
2	mir-125a-5p	NEDD9
2	mir-125a-5p	NFE2L1
2	mir-125a-5p	NINL
2	mir-125a-5p	PBX1
2	mir-125a-5p	PCDHGB4
2	mir-125a-5p	PGPEP1
2	mir-125a-5p	PHC2
2	mir-125a-5p	PLEKHB2
2	mir-125a-5p	PML
2	mir-125a-5p	PPCDC
2	mir-125a-5p	PSMB8
2	mir-125a-5p	PTRF
2	mir-125a-5p	RAB43
2	mir-125a-5p	RASSF2
2	mir-125a-5p	RHOU
2	mir-125a-5p	RIPK4
2	mir-125a-5p	RNF44
2	mir-125a-5p	RPS6KA2
2	mir-125a-5p	SAMD12
2	mir-125a-5p	SCARB1
2	mir-125a-5p	SCN4B
2	mir-125a-5p	SGPL1
2	mir-125a-5p	SIPA1L3
2	mir-125a-5p	SLC35C1
2	mir-125a-5p	SLC46A3
2	mir-125a-5p	SMAD3
2	mir-125a-5p	SNX29
2	mir-125a-5p	SPEG
2	mir-125a-5p	ST3GAL1
2	mir-125a-5p	STAT3
2	mir-125a-5p	STK40
2	mir-125a-5p	STRA6
2	mir-125a-5p	TANC2
2	mir-125a-5p	TJAP1
2	mir-125a-5p	TP53INP1
2	mir-125a-5p	TPCN1
2	mir-125a-5p	TSTD2
2	mir-125a-5p	UBE2J1
2	mir-125a-5p	UST
2	mir-125a-5p	VPS39
2	mir-125a-5p	ZBTB39
2	mir-125a-5p	ZBTB40
2	mir-125a-5p	ZBTB46
2	mir-125a-5p	ZDHHC7
2	mir-125a-5p	ZFAND3
2	mir-125a-5p	ZNF362
2	mir-125a-5p	ZNF710
2	mir-125a-5p	ZNRF1
2	mir-125a-5p	ZSWIM5
2	mir-149	ABHD4
2	mir-149	ACADSB
2	mir-149	AKAP2
2	mir-149	ANKS1A
2	mir-149	APOL1
2	mir-149	APPL2
2	mir-149	ARRDC2
2	mir-149	ATP8B2
2	mir-149	ATP9A
2	mir-149	ATXN7L1
2	mir-149	BDKRB2
2	mir-149	BMF
2	mir-149	BTG2
2	mir-149	BTN3A1
2	mir-149	C10orf46
2	mir-149	C10orf54
2	mir-149	C11orf92
2	mir-149	C14orf181
2	mir-149	C1orf106
2	mir-149	C1orf226
2	mir-149	C1orf88
2	mir-149	C1RL
2	mir-149	C20orf54
2	mir-149	C7orf29
2	mir-149	CAMK2G
2	mir-149	CDH5
2	mir-149	CDK6
2	mir-149	CDKN2B
2	mir-149	CDRT4
2	mir-149	CEP68
2	mir-149	CGN
2	mir-149	CLMN
2	mir-149	CNIH3
2	mir-149	CNP
2	mir-149	CNTN3
2	mir-149	CRISPLD2
2	mir-149	DCLK2
2	mir-149	DHRS3
2	mir-149	DNAJC16
2	mir-149	DTX3L
2	mir-149	DUSP16
2	mir-149	EFNB2
2	mir-149	EPB41L1
2	mir-149	EPB41L5
2	mir-149	FADD
2	mir-149	FAM102A
2	mir-149	FAM174B
2	mir-149	FNBP1
2	mir-149	FOXN3
2	mir-149	FRAS1
2	mir-149	GABARAPL1
2	mir-149	GABBR2
2	mir-149	GATA2
2	mir-149	GDPD5
2	mir-149	GPC2
2	mir-149	GPT2
2	mir-149	GPX8
2	mir-149	H6PD
2	mir-149	HIPK2
2	mir-149	INSR
2	mir-149	IP6K3
2	mir-149	IRF1
2	mir-149	ITPKC
2	mir-149	ITPRIPL2
2	mir-149	KIAA0513
2	mir-149	KIAA1147
2	mir-149	KIAA1310
2	mir-149	KIAA1609
2	mir-149	KIF13B
2	mir-149	KLHL29
2	mir-149	LASP1
2	mir-149	LBH
2	mir-149	LDOC1L
2	mir-149	LMBR1L
2	mir-149	LYPD1
2	mir-149	MBOAT1
2	mir-149	MDM4
2	mir-149	METTL7A
2	mir-149	MFSD11
2	mir-149	MKL1
2	mir-149	MSI2
2	mir-149	MTHFR
2	mir-149	MYADM
2	mir-149	NEDD4L
2	mir-149	NFE2L1
2	mir-149	PBX1
2	mir-149	PFKFB3
2	mir-149	PGPEP1
2	mir-149	PHC1
2	mir-149	PHC2
2	mir-149	PHLDB1
2	mir-149	PIGR
2	mir-149	PLEKHB2
2	mir-149	PLEKHM3
2	mir-149	PML
2	mir-149	PNKD
2	mir-149	PPCDC
2	mir-149	PTK7
2	mir-149	PTRF
2	mir-149	RAB11FIP1
2	mir-149	RAB43
2	mir-149	RASSF2
2	mir-149	RERG
2	mir-149	RGL1
2	mir-149	RHOU
2	mir-149	RNF213
2	mir-149	RNF41
2	mir-149	RNF44
2	mir-149	RPS6KA2
2	mir-149	SAMD12
2	mir-149	SAMD9
2	mir-149	SCARB1
2	mir-149	SCN4B
2	mir-149	SCNN1G
2	mir-149	SGPL1
2	mir-149	SHB
2	mir-149	SIPA1L3
2	mir-149	SMAD3
2	mir-149	SNX21
2	mir-149	SNX29
2	mir-149	SOX4
2	mir-149	SPEG
2	mir-149	ST3GAL1
2	mir-149	ST3GAL4
2	mir-149	STAC
2	mir-149	STAT2
2	mir-149	STAT3
2	mir-149	STAT5A
2	mir-149	STK40
2	mir-149	STRA6
2	mir-149	SYTL5
2	mir-149	TANC2
2	mir-149	TMPRSS2
2	mir-149	TNFSF15
2	mir-149	TNKS
2	mir-149	TP53INP1
2	mir-149	TPCN1
2	mir-149	TRIM31
2	mir-149	USP31
2	mir-149	UST
2	mir-149	WDR89
2	mir-149	YEATS2
2	mir-149	YPEL1
2	mir-149	ZBTB39
2	mir-149	ZBTB40
2	mir-149	ZBTB46
2	mir-149	ZDHHC7
2	mir-149	ZFAND3
2	mir-149	ZNF362
2	mir-149	ZNF710
2	mir-149	ZNFX1
2	mir-149	ZNRF1
2	mir-15b	ADAMTS18
2	mir-15b	ANKS1A
2	mir-15b	ATXN2
2	mir-15b	ATXN7L1
2	mir-15b	AXIN2
2	mir-15b	BTG2
2	mir-15b	C10orf46
2	mir-15b	C10orf54
2	mir-15b	C1orf226
2	mir-15b	CAPNS2
2	mir-15b	CCDC28A
2	mir-15b	CDK6
2	mir-15b	CEP68
2	mir-15b	CNDP2
2	mir-15b	CNIH3
2	mir-15b	CSRNP2
2	mir-15b	CTSB
2	mir-15b	DNAJC16
2	mir-15b	DOCK1
2	mir-15b	EGLN2
2	mir-15b	EPB41L1
2	mir-15b	FAM122B
2	mir-15b	GABARAPL1
2	mir-15b	HIPK2
2	mir-15b	HOXC13
2	mir-15b	INSR
2	mir-15b	IRS1
2	mir-15b	MBNL2
2	mir-15b	MTHFR
2	mir-15b	MTMR3
2	mir-15b	MYADM
2	mir-15b	NEBL
2	mir-15b	NFE2L1
2	mir-15b	PRICKLE4
2	mir-15b	RARB
2	mir-15b	RASSF2
2	mir-15b	RNF213
2	mir-15b	RNF41
2	mir-15b	RNF43
2	mir-15b	SCN4B
2	mir-15b	SCN8A
2	mir-15b	SMAD3
2	mir-15b	STAU2
2	mir-15b	STRADB
2	mir-15b	SYTL2
2	mir-15b	UBE2J1
2	mir-15b	USP31
2	mir-15b	ZBTB39
2	mir-15b	ZBTB46
2	mir-15b	ZNF362
2	mir-183	AJAP1
2	mir-183	AKAP12
2	mir-183	CAMK2D
2	mir-183	CLCN3
2	mir-183	HS3ST1
2	mir-183	MYO1B
2	mir-183	NFE2L1
2	mir-183	PCDH7
2	mir-183	PCDHGB4
2	mir-183	PGPEP1
2	mir-183	TNKS
2	mir-185	ABHD4
2	mir-185	AKAP2
2	mir-185	ALDH1A3
2	mir-185	ANKRD13A
2	mir-185	ATP8B1
2	mir-185	ATP9A
2	mir-185	BMF
2	mir-185	BTG2
2	mir-185	BTN3A1
2	mir-185	C14orf181
2	mir-185	C15orf41
2	mir-185	C1orf106
2	mir-185	C1orf226
2	mir-185	C1orf88
2	mir-185	CAMK2D
2	mir-185	CAV1
2	mir-185	CCDC80
2	mir-185	CDK6
2	mir-185	CGN
2	mir-185	CHST15
2	mir-185	CLCN3
2	mir-185	CLMN
2	mir-185	CTSO
2	mir-185	DAB2
2	mir-185	DCLK2
2	mir-185	DNAJC16
2	mir-185	DTX3L
2	mir-185	DYNLT1
2	mir-185	EHF
2	mir-185	ERP27
2	mir-185	FAM102A
2	mir-185	FNBP1
2	mir-185	GABBR2
2	mir-185	GDE1
2	mir-185	GPX8
2	mir-185	H6PD
2	mir-185	HIPK2
2	mir-185	HOXC13
2	mir-185	ITPRIPL2
2	mir-185	KIAA0513
2	mir-185	KIAA1147
2	mir-185	KIF13B
2	mir-185	KLHL29
2	mir-185	LASP1
2	mir-185	LBH
2	mir-185	LDOC1L
2	mir-185	MBOAT1
2	mir-185	MSI2
2	mir-185	MTHFR
2	mir-185	MTMR3
2	mir-185	MYADM
2	mir-185	NEBL
2	mir-185	NEDD4L
2	mir-185	NFE2L1
2	mir-185	NT5E
2	mir-185	PBX1
2	mir-185	PCDH7
2	mir-185	PCDHGB4
2	mir-185	PFKFB3
2	mir-185	PGPEP1
2	mir-185	PHLDB1
2	mir-185	PLA2G1B
2	mir-185	PLEKHB2
2	mir-185	PLEKHM3
2	mir-185	PML
2	mir-185	PNKD
2	mir-185	PPCDC
2	mir-185	PTRF
2	mir-185	RAB43
2	mir-185	RASSF2
2	mir-185	RBP1
2	mir-185	RHOU
2	mir-185	RNASE1
2	mir-185	SAMD12
2	mir-185	SCN4B
2	mir-185	SGPL1
2	mir-185	SIPA1L3
2	mir-185	SMAD3
2	mir-185	SNX21
2	mir-185	SNX29
2	mir-185	SOX4
2	mir-185	SOX9
2	mir-185	SPATS2L
2	mir-185	SPRY1
2	mir-185	ST3GAL1
2	mir-185	STAT2
2	mir-185	STAT3
2	mir-185	STAU2
2	mir-185	STK40
2	mir-185	SYTL5
2	mir-185	TANC2
2	mir-185	TAPBP
2	mir-185	TNKS
2	mir-185	TP53
2	mir-185	TP53INP1
2	mir-185	TRIM5
2	mir-185	USP31
2	mir-185	VAT1L
2	mir-185	VPS39
2	mir-185	YTHDF3
2	mir-185	ZBTB46
2	mir-185	ZFP36L1
2	mir-185	ZNF664
2	mir-185	ZNF710
2	mir-185	ZNFX1
2	mir-185	ZNRF1
2	mir-185	ZSWIM5
2	mir-193a-5p	ACADSB
2	mir-193a-5p	AKAP2
2	mir-193a-5p	ANKS1A
2	mir-193a-5p	ATP8B2
2	mir-193a-5p	ATP9A
2	mir-193a-5p	BDKRB2
2	mir-193a-5p	BMF
2	mir-193a-5p	BTG2
2	mir-193a-5p	BTN3A1
2	mir-193a-5p	C10orf54
2	mir-193a-5p	C14orf181
2	mir-193a-5p	C15orf41
2	mir-193a-5p	C1orf226
2	mir-193a-5p	C1RL
2	mir-193a-5p	C20orf54
2	mir-193a-5p	CDH5
2	mir-193a-5p	CDK6
2	mir-193a-5p	CDKN2A
2	mir-193a-5p	CDKN2B
2	mir-193a-5p	CEBPG
2	mir-193a-5p	CGN
2	mir-193a-5p	CHST15
2	mir-193a-5p	CLMN
2	mir-193a-5p	CRISPLD2
2	mir-193a-5p	CTSO
2	mir-193a-5p	CYP2B6
2	mir-193a-5p	DCLK2
2	mir-193a-5p	EFNB2
2	mir-193a-5p	EPB41L5
2	mir-193a-5p	FADD
2	mir-193a-5p	FAM102A
2	mir-193a-5p	FAM13A
2	mir-193a-5p	FAM174B
2	mir-193a-5p	FNBP1
2	mir-193a-5p	FOXN3
2	mir-193a-5p	GABBR2
2	mir-193a-5p	GPRC5B
2	mir-193a-5p	GPSM1
2	mir-193a-5p	GPT2
2	mir-193a-5p	GPX8
2	mir-193a-5p	H6PD
2	mir-193a-5p	HIPK2
2	mir-193a-5p	IGFBP3
2	mir-193a-5p	INPPL1
2	mir-193a-5p	IRF1
2	mir-193a-5p	IRS1
2	mir-193a-5p	ITPKC
2	mir-193a-5p	ITPRIPL2
2	mir-193a-5p	KIAA0513
2	mir-193a-5p	KIAA1147
2	mir-193a-5p	KIAA1609
2	mir-193a-5p	KIF13B
2	mir-193a-5p	LASP1
2	mir-193a-5p	LBH
2	mir-193a-5p	LDOC1L
2	mir-193a-5p	LYPD1
2	mir-193a-5p	MAP3K14
2	mir-193a-5p	MAP6D1
2	mir-193a-5p	MCF2L
2	mir-193a-5p	MDM4
2	mir-193a-5p	MFSD11
2	mir-193a-5p	MTHFR
2	mir-193a-5p	MYADM
2	mir-193a-5p	NEDD4L
2	mir-193a-5p	NFATC1
2	mir-193a-5p	NTN4
2	mir-193a-5p	PBLD
2	mir-193a-5p	PCDH7
2	mir-193a-5p	PCDHGB4
2	mir-193a-5p	PFKFB3
2	mir-193a-5p	PGPEP1
2	mir-193a-5p	PLA2G1B
2	mir-193a-5p	PLEKHB2
2	mir-193a-5p	PLEKHM3
2	mir-193a-5p	PML
2	mir-193a-5p	PNKD
2	mir-193a-5p	PPCDC
2	mir-193a-5p	PRKAB1
2	mir-193a-5p	PSG8
2	mir-193a-5p	PTRF
2	mir-193a-5p	RAB43
2	mir-193a-5p	RARB
2	mir-193a-5p	RASSF2
2	mir-193a-5p	RNF213
2	mir-193a-5p	RNF44
2	mir-193a-5p	RPS6KA2
2	mir-193a-5p	RUNX1
2	mir-193a-5p	SAMD12
2	mir-193a-5p	SCARB1
2	mir-193a-5p	SCN4B
2	mir-193a-5p	SIPA1L3
2	mir-193a-5p	SMAD3
2	mir-193a-5p	SNX29
2	mir-193a-5p	SOX4
2	mir-193a-5p	SPATS2L
2	mir-193a-5p	ST3GAL1
2	mir-193a-5p	STAT3
2	mir-193a-5p	STK40
2	mir-193a-5p	TANC2
2	mir-193a-5p	TMEM43
2	mir-193a-5p	TNKS
2	mir-193a-5p	TPCN1
2	mir-193a-5p	TRIM44
2	mir-193a-5p	USP31
2	mir-193a-5p	UST
2	mir-193a-5p	VPS39
2	mir-193a-5p	YPEL1
2	mir-193a-5p	ZBTB39
2	mir-193a-5p	ZBTB40
2	mir-193a-5p	ZBTB46
2	mir-193a-5p	ZDHHC7
2	mir-193a-5p	ZFAND3
2	mir-193a-5p	ZFP36L1
2	mir-193a-5p	ZNF362
2	mir-193a-5p	ZNF710
2	mir-193a-5p	ZNFX1
2	mir-193a-5p	ZNRF1
2	mir-203	AP2B1
2	mir-203	ATP10D
2	mir-203	BMP3
2	mir-203	C10orf46
2	mir-203	C8orf4
2	mir-203	CAV1
2	mir-203	CDK6
2	mir-203	CEP68
2	mir-203	CNTN3
2	mir-203	CSRNP2
2	mir-203	DAB2
2	mir-203	EHF
2	mir-203	FAM13A
2	mir-203	GABARAPL1
2	mir-203	GABBR2
2	mir-203	IDS
2	mir-203	KIAA1147
2	mir-203	LASP1
2	mir-203	NEDD4L
2	mir-203	PDGFD
2	mir-203	PRKAB1
2	mir-203	PRKAG2
2	mir-203	RERG
2	mir-203	RIOK3
2	mir-203	RPS6KA2
2	mir-203	SC5DL
2	mir-203	SCN4B
2	mir-203	SMAD3
2	mir-203	STON1
2	mir-203	TNKS
2	mir-203	TSPAN2
2	mir-210	ACADSB
2	mir-210	AJAP1
2	mir-210	AKAP2
2	mir-210	ANKS1A
2	mir-210	ATP9A
2	mir-210	BDKRB2
2	mir-210	BMF
2	mir-210	BMP3
2	mir-210	BRWD3
2	mir-210	BTN3A1
2	mir-210	C10orf46
2	mir-210	C10orf54
2	mir-210	C15orf41
2	mir-210	C1orf226
2	mir-210	CAMK2G
2	mir-210	CAPRIN2
2	mir-210	CDK6
2	mir-210	CDKN2A
2	mir-210	CDKN2B
2	mir-210	CHST15
2	mir-210	CLMN
2	mir-210	CRISPLD2
2	mir-210	DNAJC16
2	mir-210	DOCK1
2	mir-210	DTX3L
2	mir-210	EFNB2
2	mir-210	EPB41L1
2	mir-210	FAM102A
2	mir-210	FNBP1
2	mir-210	FOXN3
2	mir-210	GABARAPL1
2	mir-210	GDE1
2	mir-210	GPRC5B
2	mir-210	GPSM1
2	mir-210	GPT2
2	mir-210	H6PD
2	mir-210	HIPK2
2	mir-210	ITPKC
2	mir-210	KIAA0513
2	mir-210	KIF13B
2	mir-210	LASP1
2	mir-210	LDOC1L
2	mir-210	LYPD1
2	mir-210	MAP3K14
2	mir-210	MCF2L
2	mir-210	MTHFR
2	mir-210	NEDD4L
2	mir-210	NFATC1
2	mir-210	NRXN3
2	mir-210	NTN4
2	mir-210	PCDH7
2	mir-210	PCDHGB4
2	mir-210	PGPEP1
2	mir-210	PLEKHM3
2	mir-210	PML
2	mir-210	PTPRM
2	mir-210	PTRF
2	mir-210	RAB43
2	mir-210	RASSF2
2	mir-210	RNF213
2	mir-210	RNF41
2	mir-210	RNF44
2	mir-210	RUNX1
2	mir-210	SAMD12
2	mir-210	SCARB1
2	mir-210	SCN8A
2	mir-210	SIPA1L3
2	mir-210	SMAD3
2	mir-210	SNX29
2	mir-210	SOX4
2	mir-210	SPATS2L
2	mir-210	ST3GAL1
2	mir-210	STK40
2	mir-210	TANC2
2	mir-210	TPCN1
2	mir-210	TSTD2
2	mir-210	USP31
2	mir-210	YEATS2
2	mir-210	ZBTB46
2	mir-210	ZFAND3
2	mir-210	ZFP36L1
2	mir-210	ZNF710
2	mir-210	ZNRF1
2	mir-342-3p	AGPAT4
2	mir-342-3p	ATP9A
2	mir-342-3p	C10orf54
2	mir-342-3p	CDK6
2	mir-342-3p	CEBPG
2	mir-342-3p	CLMN
2	mir-342-3p	DCAF12
2	mir-342-3p	H6PD
2	mir-342-3p	HIPK2
2	mir-342-3p	ITPRIPL2
2	mir-342-3p	KIAA0513
2	mir-342-3p	KIF13B
2	mir-342-3p	LASP1
2	mir-342-3p	MSI2
2	mir-342-3p	MTHFR
2	mir-342-3p	PGPEP1
2	mir-342-3p	PRSS23
2	mir-342-3p	PTRF
2	mir-342-3p	RAB11FIP1
2	mir-342-3p	RPS6KA2
2	mir-342-3p	STK40
2	mir-342-3p	TANC2
2	mir-342-3p	TNFRSF21
2	mir-342-3p	USP31
2	mir-342-3p	YPEL1
2	mir-342-3p	ZNRF1
2	mir-362-5p	ANKRD13A
2	mir-362-5p	ANXA9
2	mir-362-5p	ATP8B2
2	mir-362-5p	BDKRB2
2	mir-362-5p	BMF
2	mir-362-5p	C10orf54
2	mir-362-5p	C1orf106
2	mir-362-5p	CDK6
2	mir-362-5p	CLMN
2	mir-362-5p	DNAJC16
2	mir-362-5p	ELF3
2	mir-362-5p	EPB41L5
2	mir-362-5p	FNBP1
2	mir-362-5p	GABBR2
2	mir-362-5p	GPSM1
2	mir-362-5p	H6PD
2	mir-362-5p	HIPK2
2	mir-362-5p	INSR
2	mir-362-5p	IRF1
2	mir-362-5p	ITPRIPL2
2	mir-362-5p	KIAA0513
2	mir-362-5p	KIAA1609
2	mir-362-5p	LASP1
2	mir-362-5p	LDOC1L
2	mir-362-5p	MAP1LC3B
2	mir-362-5p	MAP3K14
2	mir-362-5p	MAP6D1
2	mir-362-5p	METTL7A
2	mir-362-5p	MTHFR
2	mir-362-5p	NEBL
2	mir-362-5p	PCDHGB4
2	mir-362-5p	PGPEP1
2	mir-362-5p	PIGR
2	mir-362-5p	PLEKHM3
2	mir-362-5p	PML
2	mir-362-5p	RAB43
2	mir-362-5p	RASSF2
2	mir-362-5p	RNF213
2	mir-362-5p	RNF43
2	mir-362-5p	RNF44
2	mir-362-5p	SAMD12
2	mir-362-5p	SCN4B
2	mir-362-5p	SGPL1
2	mir-362-5p	SIPA1L3
2	mir-362-5p	SMAD3
2	mir-362-5p	SNX29
2	mir-362-5p	SPEG
2	mir-362-5p	ST3GAL1
2	mir-362-5p	STAT2
2	mir-362-5p	STK40
2	mir-362-5p	STRA6
2	mir-362-5p	TMEM43
2	mir-362-5p	TPCN1
2	mir-362-5p	TRIM44
2	mir-362-5p	VAT1L
2	mir-362-5p	YPEL1
2	mir-362-5p	ZBTB40
2	mir-362-5p	ZBTB46
2	mir-362-5p	ZNRF1
2	mir-532-5p	ALDH1A3
2	mir-532-5p	ATP9A
2	mir-532-5p	C10orf54
2	mir-532-5p	C11orf92
2	mir-532-5p	CDH5
2	mir-532-5p	CDK6
2	mir-532-5p	CHST15
2	mir-532-5p	CLMN
2	mir-532-5p	FNBP1
2	mir-532-5p	GBP3
2	mir-532-5p	H6PD
2	mir-532-5p	HIPK2
2	mir-532-5p	KIAA0513
2	mir-532-5p	KIF13B
2	mir-532-5p	LDOC1L
2	mir-532-5p	MTHFR
2	mir-532-5p	PGPEP1
2	mir-532-5p	RAB43
2	mir-532-5p	RNF44
2	mir-532-5p	RPS6KA2
2	mir-532-5p	SAMD12
2	mir-532-5p	SNX29
2	mir-532-5p	ST3GAL1
2	mir-532-5p	STRA6
2	mir-532-5p	TNFRSF21
2	mir-532-5p	UST
2	mir-532-5p	VPS39
2	mir-532-5p	ZBTB46
2	mir-532-5p	ZNRF1
2	mir-96	ACADSB
2	mir-96	ADAMTS18
2	mir-96	AJAP1
2	mir-96	AP2B1
2	mir-96	ATP9A
2	mir-96	C1orf106
2	mir-96	CTSB
2	mir-96	DAB2
2	mir-96	DOCK1
2	mir-96	DUSP22
2	mir-96	EFNB2
2	mir-96	EPAS1
2	mir-96	FAM118A
2	mir-96	FAM13A
2	mir-96	FOXN3
2	mir-96	GPRC5B
2	mir-96	HIPK2
2	mir-96	IRS1
2	mir-96	KLF3
2	mir-96	LDOC1L
2	mir-96	MTMR3
2	mir-96	MYADM
2	mir-96	NTN4
2	mir-96	PCMTD1
2	mir-96	PFKFB3
2	mir-96	PHLDB1
2	mir-96	PTPN9
2	mir-96	RNF41
2	mir-96	RPS6KA2
2	mir-96	SAMD12
2	mir-96	SC5DL
2	mir-96	SH3BP5
2	mir-96	SLC35C1
2	mir-96	SNX29
2	mir-96	SPATS2L
2	mir-96	TES
2	mir-96	TP53INP1
2	mir-96	VAT1L
2	mir-96	VLDLR
2	mir-96	ZBTB40
2	mir-96	ZFP36L1
2	mir-96	ZNF664
2	mir-96	ZNRF1
3	mir-103	AP3M1
3	mir-103	CCNE1
3	mir-103	CHST3
3	mir-103	CMBL
3	mir-103	COBLL1
3	mir-103	EIF1AX
3	mir-103	FGFR3
3	mir-103	FGFR4
3	mir-103	FZD4
3	mir-103	IGSF3
3	mir-103	IPPK
3	mir-103	KIF26A
3	mir-103	MFN2
3	mir-103	MYBL1
3	mir-103	NEURL1B
3	mir-103	NOD2
3	mir-103	PAG1
3	mir-103	PANK4
3	mir-103	POLA1
3	mir-103	RANGRF
3	mir-103	RIMS3
3	mir-103	SLC2A3
3	mir-103	WDR61
3	mir-1225-5p	ACCN2
3	mir-1225-5p	AIFM1
3	mir-1225-5p	ANKRD54
3	mir-1225-5p	ANXA8L2
3	mir-1225-5p	AP3M1
3	mir-1225-5p	B4GALT2
3	mir-1225-5p	BAI2
3	mir-1225-5p	BAIAP2L2
3	mir-1225-5p	BRCA1
3	mir-1225-5p	C13orf1
3	mir-1225-5p	C15orf42
3	mir-1225-5p	C17orf76
3	mir-1225-5p	C5orf23
3	mir-1225-5p	C9orf140
3	mir-1225-5p	CADM1
3	mir-1225-5p	CALM1
3	mir-1225-5p	CCDC86
3	mir-1225-5p	CCNF
3	mir-1225-5p	CD302
3	mir-1225-5p	CD320
3	mir-1225-5p	CDC25A
3	mir-1225-5p	CDT1
3	mir-1225-5p	CHST3
3	mir-1225-5p	CINP
3	mir-1225-5p	CKB
3	mir-1225-5p	CMBL
3	mir-1225-5p	CPA4
3	mir-1225-5p	DCLRE1B
3	mir-1225-5p	DGAT2
3	mir-1225-5p	DHFRL1
3	mir-1225-5p	DHTKD1
3	mir-1225-5p	DLG3
3	mir-1225-5p	DMD
3	mir-1225-5p	DTL
3	mir-1225-5p	DTYMK
3	mir-1225-5p	E2F1
3	mir-1225-5p	E2F2
3	mir-1225-5p	EFHD1
3	mir-1225-5p	EIF1AX
3	mir-1225-5p	FAM131A
3	mir-1225-5p	FAM188B
3	mir-1225-5p	FAM46C
3	mir-1225-5p	FAM76A
3	mir-1225-5p	FGFR3
3	mir-1225-5p	FGFR4
3	mir-1225-5p	FLVCR2
3	mir-1225-5p	FREQ
3	mir-1225-5p	FZD4
3	mir-1225-5p	GAS2L1
3	mir-1225-5p	GINS3
3	mir-1225-5p	GNAZ
3	mir-1225-5p	GOT2
3	mir-1225-5p	GRB10
3	mir-1225-5p	H1FX
3	mir-1225-5p	H2AFX
3	mir-1225-5p	HAS3
3	mir-1225-5p	HOMER2
3	mir-1225-5p	IGSF3
3	mir-1225-5p	IPPK
3	mir-1225-5p	KCNH2
3	mir-1225-5p	KCNK5
3	mir-1225-5p	KCNMA1
3	mir-1225-5p	KCTD12
3	mir-1225-5p	KIAA0040
3	mir-1225-5p	KIAA0182
3	mir-1225-5p	KIAA0391
3	mir-1225-5p	KIF26A
3	mir-1225-5p	KREMEN2
3	mir-1225-5p	LAD1
3	mir-1225-5p	LMNB2
[truncated: 830 more rows]
