# Supplementary material for: MicroRNA networks regulated by all-trans retinoic acid and Lapatinib control the growth, survival and motility of breast cancer cells
Source: Oncotarget. 2015 Apr 18;6(15):13176–200. doi: 10.18632/oncotarget.3759 (PMC4537007; doi:10.18632/oncotarget.3759)
Supplement: Supplementary file 4 [file oncotarget-06-13176-s004.xls]

## Sheet: Nodes in Modules 1-4
Module	Node	degree	class
1	mir-762	216	miR
1	mir-1207-5p	202	miR
1	mir-874	102	miR
1	mir-1915	88	miR
1	mir-134	68	miR
1	mir-320c	55	miR
1	mir-30d	45	miR
1	mir-30e	44	miR
1	mir-106b	42	miR
1	mir-1226	39	miR
1	mir-181a	34	miR
1	mir-1181	33	miR
1	mir-130a	30	miR
1	mir-26a	30	miR
1	mir-29b	28	miR
1	mir-29a	27	miR
1	mir-150	18	miR
1	VANGL1	13	mRNA
1	ABL1	12	mRNA
1	BCL11B	12	mRNA
1	DPYSL2	12	mRNA
1	SGCB	11	mRNA
1	DEF8	10	mRNA
1	E2F7	10	mRNA
1	GPR107	10	mRNA
1	LDLR	10	mRNA
1	RAPH1	10	mRNA
1	GNB4	9	mRNA
1	HEG1	9	mRNA
1	HIP1	9	mRNA
1	HMGB3	9	mRNA
1	KIF1B	9	mRNA
1	PACSIN1	9	mRNA
1	PHF19	9	mRNA
1	WHSC1	9	mRNA
1	ZAK	9	mRNA
1	ALG9	8	mRNA
1	CPS1	8	mRNA
1	DCUN1D5	8	mRNA
1	DIO2	8	mRNA
1	IFFO2	8	mRNA
1	NMT1	8	mRNA
1	NOTCH1	8	mRNA
1	TNFAIP8L1	8	mRNA
1	ATP2B4	7	mRNA
1	BCL2	7	mRNA
1	CDC42EP4	7	mRNA
1	CDCA5	7	mRNA
1	CENPN	7	mRNA
1	CIT	7	mRNA
1	CYB5B	7	mRNA
1	FKBP5	7	mRNA
1	GPD1L	7	mRNA
1	HAUS5	7	mRNA
1	JMJD6	7	mRNA
1	LPIN2	7	mRNA
1	MYBL2	7	mRNA
1	PAQR5	7	mRNA
1	PDE4D	7	mRNA
1	PHTF2	7	mRNA
1	SERBP1	7	mRNA
1	SETD5	7	mRNA
1	SOLH	7	mRNA
1	MARCH3	6	mRNA
1	ACER3	6	mRNA
1	ARHGAP19	6	mRNA
1	C9orf100	6	mRNA
1	CALML4	6	mRNA
1	CCR7	6	mRNA
1	CDC25B	6	mRNA
1	CDCA4	6	mRNA
1	CENPP	6	mRNA
1	ELF4	6	mRNA
1	EML1	6	mRNA
1	PARD6G	6	mRNA
1	RTKN2	6	mRNA
1	SCML2	6	mRNA
1	SNAI1	6	mRNA
1	STMN1	6	mRNA
1	TMEM194A	6	mRNA
1	ZNF587	6	mRNA
1	ALS2CR4	5	mRNA
1	C1orf96	5	mRNA
1	CDC7	5	mRNA
1	COQ7	5	mRNA
1	DIP2A	5	mRNA
1	DNMT3B	5	mRNA
1	FBXO36	5	mRNA
1	GTF3C2	5	mRNA
1	INCENP	5	mRNA
1	LIPG	5	mRNA
1	MAGOHB	5	mRNA
1	OSCAR	5	mRNA
1	PPIF	5	mRNA
1	PPP2R1B	5	mRNA
1	R3HDM1	5	mRNA
1	RABL3	5	mRNA
1	STK17B	5	mRNA
1	TMTC3	5	mRNA
1	ANGPTL4	4	mRNA
1	ARL6IP1	4	mRNA
1	ASF1B	4	mRNA
1	BIRC5	4	mRNA
1	BPTF	4	mRNA
1	C11orf86	4	mRNA
1	C13orf37	4	mRNA
1	C18orf54	4	mRNA
1	C1orf135	4	mRNA
1	C3orf37	4	mRNA
1	CCR1	4	mRNA
1	CENPM	4	mRNA
1	CENPO	4	mRNA
1	EGLN3	4	mRNA
1	EIF5A2	4	mRNA
1	ERLIN1	4	mRNA
1	FAM64A	4	mRNA
1	FOXD2	4	mRNA
1	GLDC	4	mRNA
1	GPAM	4	mRNA
1	HECTD2	4	mRNA
1	HNRNPC	4	mRNA
1	IPO5	4	mRNA
1	PIF1	4	mRNA
1	RACGAP1	4	mRNA
1	RPP30	4	mRNA
1	SCD	4	mRNA
1	SLC39A8	4	mRNA
1	SMTN	4	mRNA
1	SON	4	mRNA
1	STYX	4	mRNA
1	SUV39H2	4	mRNA
1	TIMELESS	4	mRNA
1	TUBGCP3	4	mRNA
1	UBE2K	4	mRNA
1	ACSS2	3	mRNA
1	ARHGAP11A	3	mRNA
1	ASRGL1	3	mRNA
1	CDADC1	3	mRNA
1	CDC6	3	mRNA
1	CDCA8	3	mRNA
1	CEP55	3	mRNA
1	CKAP5	3	mRNA
1	COL17A1	3	mRNA
1	CS	3	mRNA
1	DEPDC1	3	mRNA
1	FAM111A	3	mRNA
1	FAM133A	3	mRNA
1	FKBP3	3	mRNA
1	FOXM1	3	mRNA
1	FZD5	3	mRNA
1	GLO1	3	mRNA
1	GYG2	3	mRNA
1	HMGN2	3	mRNA
1	IDH3A	3	mRNA
1	ITPKA	3	mRNA
1	KIF2C	3	mRNA
1	MCM10	3	mRNA
1	MRPL30	3	mRNA
1	NAA15	3	mRNA
1	PAK1	3	mRNA
1	POLD3	3	mRNA
1	POLR2D	3	mRNA
1	PRC1	3	mRNA
1	RAD51AP1	3	mRNA
1	RORC	3	mRNA
1	SAMHD1	3	mRNA
1	SKA1	3	mRNA
1	SLC6A15	3	mRNA
1	SMC2	3	mRNA
1	TCEB2	3	mRNA
1	TPM3	3	mRNA
1	TRA2B	3	mRNA
1	TRAIP	3	mRNA
1	TRIM59	3	mRNA
1	UHRF1	3	mRNA
1	VSIG10L	3	mRNA
1	WDR5	3	mRNA
1	XPO1	3	mRNA
1	YY1	3	mRNA
1	ABCG1	2	mRNA
1	ACSL3	2	mRNA
1	ADAMTS3	2	mRNA
1	ANKRD58	2	mRNA
1	ATL3	2	mRNA
1	C12orf73	2	mRNA
1	C13orf34	2	mRNA
1	C14orf145	2	mRNA
1	C16orf63	2	mRNA
1	C9orf72	2	mRNA
1	CABYR	2	mRNA
1	CACYBP	2	mRNA
1	CBX5	2	mRNA
1	CCDC28B	2	mRNA
1	CCDC34	2	mRNA
1	CDC27	2	mRNA
1	CDK2	2	mRNA
1	CDKN2D	2	mRNA
1	CENPH	2	mRNA
1	CHEK1	2	mRNA
1	CKAP2	2	mRNA
1	CLSPN	2	mRNA
1	COL13A1	2	mRNA
1	CSNK2A1	2	mRNA
1	CUL1	2	mRNA
1	CYP4X1	2	mRNA
1	DBF4	2	mRNA
1	DCK	2	mRNA
1	DNAJC9	2	mRNA
1	EIF2S1	2	mRNA
1	ESCO2	2	mRNA
1	FAM161A	2	mRNA
1	FANCD2	2	mRNA
1	GNMT	2	mRNA
1	HAUS6	2	mRNA
1	HJURP	2	mRNA
1	HSPA4L	2	mRNA
1	KIAA1432	2	mRNA
1	KIF11	2	mRNA
1	KIF4A	2	mRNA
1	KPNA2	2	mRNA
1	KPNB1	2	mRNA
1	LANCL1	2	mRNA
1	LARP1B	2	mRNA
1	LBR	2	mRNA
1	LOXL3	2	mRNA
1	MASTL	2	mRNA
1	NASP	2	mRNA
1	NUP35	2	mRNA
1	OXGR1	2	mRNA
1	PDK3	2	mRNA
1	PGAM5	2	mRNA
1	PSMA2	2	mRNA
1	PSRC1	2	mRNA
1	RANBP1	2	mRNA
1	RASSF8	2	mRNA
1	RBL1	2	mRNA
1	RMI1	2	mRNA
1	RRM2	2	mRNA
1	SEH1L	2	mRNA
1	SFRS3	2	mRNA
1	SGOL1	2	mRNA
1	SIP1	2	mRNA
1	STIL	2	mRNA
1	TPX2	2	mRNA
1	ULK4	2	mRNA
1	WDR51A	2	mRNA
1	WDR76	2	mRNA
1	ZNF273	2	mRNA
1	ZWINT	2	mRNA
1	MARCH4	1	mRNA
1	MARCH5	1	mRNA
1	MARCH6	1	mRNA
1	MARCH7	1	mRNA
1	MARCH8	1	mRNA
1	SEPT10	1	mRNA
1	ADA	1	mRNA
1	AGPAT5	1	mRNA
1	AKR1B1	1	mRNA
1	AMD1	1	mRNA
1	ATAD2	1	mRNA
1	AURKA	1	mRNA
1	BRIP1	1	mRNA
1	BTG3	1	mRNA
1	BUB1B	1	mRNA
1	C11orf82	1	mRNA
1	C12orf29	1	mRNA
1	C12orf75	1	mRNA
1	C16orf61	1	mRNA
1	C9orf40	1	mRNA
1	CENPE	1	mRNA
1	CENPQ	1	mRNA
1	CENPV	1	mRNA
1	CHRNA5	1	mRNA
1	CLN3	1	mRNA
1	DEPDC1B	1	mRNA
1	DIAPH3	1	mRNA
1	DLAT	1	mRNA
1	DNA2	1	mRNA
1	DNAJC22	1	mRNA
1	DOK1	1	mRNA
1	DR1	1	mRNA
1	ERCC6L	1	mRNA
1	EXOSC3	1	mRNA
1	EZH2	1	mRNA
1	FANCI	1	mRNA
1	FLVCR1	1	mRNA
1	GABPB1	1	mRNA
1	GK	1	mRNA
1	GOLT1B	1	mRNA
1	GTSE1	1	mRNA
1	HAUS8	1	mRNA
1	HMMR	1	mRNA
1	ING2	1	mRNA
1	ITGB3BP	1	mRNA
1	KCNS3	1	mRNA
1	KDELC2	1	mRNA
1	KDELR3	1	mRNA
1	KIAA0564	1	mRNA
1	KIF14	1	mRNA
1	KIF23	1	mRNA
1	KRT32	1	mRNA
1	LYAR	1	mRNA
1	MELK	1	mRNA
1	NAA20	1	mRNA
1	NCAPD2	1	mRNA
1	NCAPD3	1	mRNA
1	NCAPG	1	mRNA
1	NUF2	1	mRNA
1	NUP62CL	1	mRNA
1	NUSAP1	1	mRNA
1	PDK1	1	mRNA
1	PGK1	1	mRNA
1	PLK1	1	mRNA
1	POLQ	1	mRNA
1	PRIM2	1	mRNA
1	PRPS2	1	mRNA
1	RAD51	1	mRNA
1	RBBP7	1	mRNA
1	RBMX	1	mRNA
1	RDM1	1	mRNA
1	RFC3	1	mRNA
1	RFX5	1	mRNA
1	SGOL2	1	mRNA
1	SHCBP1	1	mRNA
1	SLC36A4	1	mRNA
1	SLCO4A1	1	mRNA
1	SMC4	1	mRNA
1	SNX5	1	mRNA
1	STAM	1	mRNA
1	STARD4	1	mRNA
1	SUCLA2	1	mRNA
1	SUPT16H	1	mRNA
1	SUSD3	1	mRNA
1	TMEM107	1	mRNA
1	TMEM70	1	mRNA
1	TMPO	1	mRNA
1	TRIP13	1	mRNA
1	TRMT5	1	mRNA
1	TROAP	1	mRNA
1	TUBB6	1	mRNA
1	UBA2	1	mRNA
1	UBE2C	1	mRNA
1	UBE2S	1	mRNA
1	UCK2	1	mRNA
1	UGT1A8	1	mRNA
1	UTP11L	1	mRNA
1	WDFY2	1	mRNA
1	WDR41	1	mRNA
1	YEATS4	1	mRNA
2	mir-149	152	miR
2	mir-193a-5p	117	miR
2	mir-185	107	miR
2	mir-125a-5p	97	miR
2	mir-210	83	miR
2	mir-362-5p	59	miR
2	mir-15b	50	miR
2	mir-96	43	miR
2	mir-203	31	miR
2	mir-532-5p	29	miR
2	mir-342-3p	26	miR
2	mir-183	11	miR
2	CDK6	10	mRNA
2	HIPK2	10	mRNA
2	MTHFR	9	mRNA
2	PGPEP1	9	mRNA
2	ZNRF1	9	mRNA
2	C10orf54	8	mRNA
2	CLMN	8	mRNA
2	H6PD	8	mRNA
2	KIAA0513	8	mRNA
2	LASP1	8	mRNA
2	LDOC1L	8	mRNA
2	SAMD12	8	mRNA
2	SMAD3	8	mRNA
2	SNX29	8	mRNA
2	ZBTB46	8	mRNA
2	ATP9A	7	mRNA
2	FNBP1	7	mRNA
2	KIF13B	7	mRNA
2	RAB43	7	mRNA
2	RASSF2	7	mRNA
2	RPS6KA2	7	mRNA
2	SCN4B	7	mRNA
2	ST3GAL1	7	mRNA
2	STK40	7	mRNA
2	BMF	6	mRNA
2	C1orf226	6	mRNA
2	GABBR2	6	mRNA
2	PCDHGB4	6	mRNA
2	PML	6	mRNA
2	PTRF	6	mRNA
2	RNF44	6	mRNA
2	SIPA1L3	6	mRNA
2	TANC2	6	mRNA
2	USP31	6	mRNA
2	ANKS1A	5	mRNA
2	BDKRB2	5	mRNA
2	C1orf106	5	mRNA
2	DNAJC16	5	mRNA
2	EFNB2	5	mRNA
2	FAM102A	5	mRNA
2	FOXN3	5	mRNA
2	ITPRIPL2	5	mRNA
2	KIAA1147	5	mRNA
2	MYADM	5	mRNA
2	NEDD4L	5	mRNA
2	NFE2L1	5	mRNA
2	PLEKHM3	5	mRNA
2	RNF213	5	mRNA
2	TNKS	5	mRNA
2	TPCN1	5	mRNA
2	ZBTB40	5	mRNA
2	ZNF710	5	mRNA
2	ACADSB	4	mRNA
2	AKAP2	4	mRNA
2	ATP8B2	4	mRNA
2	BTG2	4	mRNA
2	BTN3A1	4	mRNA
2	C10orf46	4	mRNA
2	CDH5	4	mRNA
2	CDKN2B	4	mRNA
2	CGN	4	mRNA
2	CHST15	4	mRNA
2	EPB41L5	4	mRNA
2	GABARAPL1	4	mRNA
2	GPSM1	4	mRNA
2	GPT2	4	mRNA
2	IRF1	4	mRNA
2	ITPKC	4	mRNA
2	KIAA1609	4	mRNA
2	LBH	4	mRNA
2	MAP3K14	4	mRNA
2	MTMR3	4	mRNA
2	PCDH7	4	mRNA
2	PFKFB3	4	mRNA
2	PLEKHB2	4	mRNA
2	PPCDC	4	mRNA
2	RNF41	4	mRNA
2	SCARB1	4	mRNA
2	SGPL1	4	mRNA
2	SOX4	4	mRNA
2	SPATS2L	4	mRNA
2	STAT3	4	mRNA
2	STRA6	4	mRNA
2	TP53INP1	4	mRNA
2	UST	4	mRNA
2	VPS39	4	mRNA
2	YPEL1	4	mRNA
2	ZBTB39	4	mRNA
2	ZFAND3	4	mRNA
2	ZFP36L1	4	mRNA
2	ZNF362	4	mRNA
2	AJAP1	3	mRNA
2	ALDH1A3	3	mRNA
2	ATXN7L1	3	mRNA
2	C14orf181	3	mRNA
2	C15orf41	3	mRNA
2	CEP68	3	mRNA
2	CRISPLD2	3	mRNA
2	DAB2	3	mRNA
2	DCLK2	3	mRNA
2	DOCK1	3	mRNA
2	DTX3L	3	mRNA
2	EPB41L1	3	mRNA
2	FAM13A	3	mRNA
2	GPRC5B	3	mRNA
2	GPX8	3	mRNA
2	INSR	3	mRNA
2	IRS1	3	mRNA
2	LYPD1	3	mRNA
2	MSI2	3	mRNA
2	NEBL	3	mRNA
2	NTN4	3	mRNA
2	PBX1	3	mRNA
2	PHLDB1	3	mRNA
2	PNKD	3	mRNA
2	RHOU	3	mRNA
2	SPEG	3	mRNA
2	STAT2	3	mRNA
2	VAT1L	3	mRNA
2	ZDHHC7	3	mRNA
2	ZNFX1	3	mRNA
2	ABHD4	2	mRNA
2	ADAMTS18	2	mRNA
2	AGPAT4	2	mRNA
2	ANKRD13A	2	mRNA
2	AP2B1	2	mRNA
2	ATP10D	2	mRNA
2	BMP3	2	mRNA
2	C11orf92	2	mRNA
2	C1orf88	2	mRNA
2	C1RL	2	mRNA
2	C20orf54	2	mRNA
2	CAMK2D	2	mRNA
2	CAMK2G	2	mRNA
2	CAV1	2	mRNA
2	CDKN2A	2	mRNA
2	CEBPG	2	mRNA
2	CLCN3	2	mRNA
2	CNIH3	2	mRNA
2	CNTN3	2	mRNA
2	CSRNP2	2	mRNA
2	CTSB	2	mRNA
2	CTSO	2	mRNA
2	EHF	2	mRNA
2	FADD	2	mRNA
2	FAM118A	2	mRNA
2	FAM174B	2	mRNA
2	FRAS1	2	mRNA
2	GDE1	2	mRNA
2	GPC2	2	mRNA
2	HOXC13	2	mRNA
2	IGFBP3	2	mRNA
2	KLF3	2	mRNA
2	KLHL29	2	mRNA
2	MAP6D1	2	mRNA
2	MBOAT1	2	mRNA
2	MCF2L	2	mRNA
2	MDM4	2	mRNA
2	METTL7A	2	mRNA
2	MFSD11	2	mRNA
2	MKL1	2	mRNA
2	NFATC1	2	mRNA
2	PHC2	2	mRNA
2	PIGR	2	mRNA
2	PLA2G1B	2	mRNA
2	PRKAB1	2	mRNA
2	RAB11FIP1	2	mRNA
2	RARB	2	mRNA
2	RERG	2	mRNA
2	RNF43	2	mRNA
2	RUNX1	2	mRNA
2	SC5DL	2	mRNA
2	SCN8A	2	mRNA
2	SLC35C1	2	mRNA
2	SNX21	2	mRNA
2	STAU2	2	mRNA
2	SYTL5	2	mRNA
2	TMEM43	2	mRNA
2	TNFRSF21	2	mRNA
2	TRIM44	2	mRNA
2	TSTD2	2	mRNA
2	UBE2J1	2	mRNA
2	YEATS2	2	mRNA
2	ZNF664	2	mRNA
2	ZSWIM5	2	mRNA
2	AKAP12	1	mRNA
2	ANXA9	1	mRNA
2	APOL1	1	mRNA
2	APPL2	1	mRNA
2	ARRDC2	1	mRNA
2	ATP8B1	1	mRNA
2	ATXN2	1	mRNA
2	AXIN2	1	mRNA
2	BRWD3	1	mRNA
2	C4orf19	1	mRNA
2	C7orf29	1	mRNA
2	C8orf4	1	mRNA
2	CAPNS2	1	mRNA
2	CAPRIN2	1	mRNA
2	CCDC28A	1	mRNA
2	CCDC80	1	mRNA
2	CDRT4	1	mRNA
2	CNDP2	1	mRNA
2	CNP	1	mRNA
2	CYP2B6	1	mRNA
2	DCAF12	1	mRNA
2	DHRS3	1	mRNA
2	DUSP16	1	mRNA
2	DUSP22	1	mRNA
2	DYNLT1	1	mRNA
2	EGLN2	1	mRNA
2	ELF3	1	mRNA
2	EPAS1	1	mRNA
2	ERP27	1	mRNA
2	FAM122B	1	mRNA
2	FLJ36031	1	mRNA
2	GATA2	1	mRNA
2	GBP3	1	mRNA
2	GDPD5	1	mRNA
2	GPRC5A	1	mRNA
2	HS3ST1	1	mRNA
2	IDS	1	mRNA
2	INPPL1	1	mRNA
2	IP6K3	1	mRNA
2	KIAA1310	1	mRNA
2	LMBR1L	1	mRNA
2	MAP1LC3B	1	mRNA
2	MBNL2	1	mRNA
2	MTUS1	1	mRNA
2	MYO1B	1	mRNA
2	NEDD9	1	mRNA
2	NINL	1	mRNA
2	NRXN3	1	mRNA
2	NT5E	1	mRNA
2	PBLD	1	mRNA
2	PCMTD1	1	mRNA
2	PDGFD	1	mRNA
2	PHC1	1	mRNA
2	PRICKLE4	1	mRNA
2	PRKAG2	1	mRNA
2	PRSS23	1	mRNA
2	PSG8	1	mRNA
2	PSMB8	1	mRNA
2	PTK7	1	mRNA
2	PTPN9	1	mRNA
2	PTPRM	1	mRNA
2	RBP1	1	mRNA
2	RGL1	1	mRNA
2	RIOK3	1	mRNA
2	RIPK4	1	mRNA
2	RNASE1	1	mRNA
2	SAMD9	1	mRNA
2	SCNN1G	1	mRNA
2	SH3BP5	1	mRNA
2	SHB	1	mRNA
2	SLC46A3	1	mRNA
2	SOX9	1	mRNA
2	SPRY1	1	mRNA
2	ST3GAL4	1	mRNA
2	STAC	1	mRNA
2	STAT5A	1	mRNA
2	STON1	1	mRNA
2	STRADB	1	mRNA
2	SYTL2	1	mRNA
2	TAPBP	1	mRNA
2	TES	1	mRNA
2	TJAP1	1	mRNA
2	TMPRSS2	1	mRNA
2	TNFSF15	1	mRNA
2	TP53	1	mRNA
2	TRIM31	1	mRNA
2	TRIM5	1	mRNA
2	TSPAN2	1	mRNA
2	VLDLR	1	mRNA
2	WDR89	1	mRNA
2	YTHDF3	1	mRNA
3	mir-1225-5p	134	miR
3	mir-1268	106	miR
3	mir-188-5p	51	miR
3	mir-103	23	miR
3	mir-200c	23	miR
3	mir-141	19	miR
3	mir-19b	19	miR
3	mir-642	17	miR
3	mir-575	13	miR
3	mir-22	8	miR
3	mir-513a-5p	5	miR
3	mir-21	4	miR
3	mir-664	4	miR
3	NDST1	8	mRNA
3	CDC25A	7	mRNA
3	RIMS3	7	mRNA
3	ZCCHC24	7	mRNA
3	C9orf140	6	mRNA
3	CHST3	6	mRNA
3	E2F2	6	mRNA
3	FZD4	6	mRNA
3	NEURL1B	6	mRNA
3	C17orf76	5	mRNA
3	CALM1	5	mRNA
3	KCNK5	5	mRNA
3	MFN2	5	mRNA
3	PAG1	5	mRNA
3	RUNX3	5	mRNA
3	SLC2A3	5	mRNA
3	AP3M1	4	mRNA
3	B4GALT2	4	mRNA
3	DLG3	4	mRNA
3	EIF1AX	4	mRNA
3	FAM46C	4	mRNA
3	FGFR3	4	mRNA
3	HAS3	4	mRNA
3	IGSF3	4	mRNA
3	IPPK	4	mRNA
3	KCNMA1	4	mRNA
3	KIAA0182	4	mRNA
3	KIF26A	4	mRNA
3	MYBL1	4	mRNA
3	NDE1	4	mRNA
3	PAQR4	4	mRNA
3	PHF17	4	mRNA
3	PLCXD1	4	mRNA
3	PLXND1	4	mRNA
3	PPFIA3	4	mRNA
3	REEP1	4	mRNA
3	SLC2A10	4	mRNA
3	TFAP2B	4	mRNA
3	ACCN2	3	mRNA
3	C13orf1	3	mRNA
3	CCNF	3	mRNA
3	CMBL	3	mRNA
3	DGAT2	3	mRNA
3	DMD	3	mRNA
3	FAM131A	3	mRNA
3	FGFR4	3	mRNA
3	FREQ	3	mRNA
3	GAS2L1	3	mRNA
3	GRB10	3	mRNA
3	KATNAL1	3	mRNA
3	KCTD12	3	mRNA
3	LMNB2	3	mRNA
3	LPCAT1	3	mRNA
3	MNX1	3	mRNA
3	NOD2	3	mRNA
3	NRIP3	3	mRNA
3	NRM	3	mRNA
3	PLP2	3	mRNA
3	RFX2	3	mRNA
3	SLC35B4	3	mRNA
3	SYNM	3	mRNA
3	TCF7	3	mRNA
3	TNRC6C	3	mRNA
3	TNS4	3	mRNA
3	TUBB	3	mRNA
3	UBR7	3	mRNA
3	VDR	3	mRNA
3	AIFM1	2	mRNA
3	ANKRD54	2	mRNA
3	ANXA8L2	2	mRNA
3	BAIAP2L2	2	mRNA
3	C15orf42	2	mRNA
3	C5orf23	2	mRNA
3	CCDC86	2	mRNA
3	CCNE2	2	mRNA
3	CD302	2	mRNA
3	CDT1	2	mRNA
3	CINP	2	mRNA
3	CPA4	2	mRNA
3	DCLRE1B	2	mRNA
3	DHFRL1	2	mRNA
3	DHTKD1	2	mRNA
3	EFHD1	2	mRNA
3	FAM76A	2	mRNA
3	FLVCR2	2	mRNA
3	GINS3	2	mRNA
3	GNAZ	2	mRNA
3	H1FX	2	mRNA
3	H2AFX	2	mRNA
3	HOMER2	2	mRNA
3	KIAA0040	2	mRNA
3	KIAA0391	2	mRNA
3	LAD1	2	mRNA
3	MTSS1	2	mRNA
3	NPNT	2	mRNA
3	NR3C1	2	mRNA
3	POLA1	2	mRNA
3	PPM1G	2	mRNA
3	PPP1R1B	2	mRNA
3	RAB3D	2	mRNA
3	RASA3	2	mRNA
3	RASA4	2	mRNA
3	SCHIP1	2	mRNA
3	SFN	2	mRNA
3	SKA3	2	mRNA
3	SLC9A6	2	mRNA
3	SMC1A	2	mRNA
3	SPDEF	2	mRNA
3	TCF19	2	mRNA
3	TGFB3	2	mRNA
3	TRIM37	2	mRNA
3	TUBB3	2	mRNA
3	UBE2E2	2	mRNA
3	UMPS	2	mRNA
3	VDAC3	2	mRNA
3	ACOT7	1	mRNA
3	AIM1L	1	mRNA
3	BAI2	1	mRNA
3	BRCA1	1	mRNA
3	C15orf24	1	mRNA
3	CADM1	1	mRNA
3	CCNE1	1	mRNA
3	CD320	1	mRNA
3	CKB	1	mRNA
3	COBLL1	1	mRNA
3	CORO1A	1	mRNA
3	CYCS	1	mRNA
3	DHFR	1	mRNA
3	DIAPH2	1	mRNA
3	DNAJC1	1	mRNA
3	DTL	1	mRNA
3	DTYMK	1	mRNA
3	E2F1	1	mRNA
3	E2F8	1	mRNA
3	FAM108C1	1	mRNA
3	FAM162A	1	mRNA
3	FAM188B	1	mRNA
3	FDXACB1	1	mRNA
3	GINS1	1	mRNA
3	GOT2	1	mRNA
3	GTSF1	1	mRNA
3	HPRT1	1	mRNA
3	KCNH2	1	mRNA
3	KREMEN2	1	mRNA
3	LIN7B	1	mRNA
3	LMO1	1	mRNA
3	LOC389842	1	mRNA
3	LOC729983	1	mRNA
3	LRRC59	1	mRNA
3	MST1R	1	mRNA
3	MYB	1	mRNA
3	NCAPH2	1	mRNA
3	NPR3	1	mRNA
3	NR2C2AP	1	mRNA
3	NUDT15	1	mRNA
3	ODF2	1	mRNA
3	ORC1L	1	mRNA
3	OSTF1	1	mRNA
3	OVOL1	1	mRNA
3	OXCT1	1	mRNA
3	PANK4	1	mRNA
3	PGRMC1	1	mRNA
3	PHLDA2	1	mRNA
3	PIGH	1	mRNA
3	RANGRF	1	mRNA
3	RBBP8	1	mRNA
3	RNASEH2A	1	mRNA
3	SLC25A19	1	mRNA
3	STX2	1	mRNA
3	TACC3	1	mRNA
3	TMEM14A	1	mRNA
3	TMEM45B	1	mRNA
3	WDR4	1	mRNA
3	WDR61	1	mRNA
3	WNT6	1	mRNA
3	ZNF511	1	mRNA
4	mir-205	47	miR
4	mir-148a	37	miR
4	mir-193a-3p	25	miR
4	mir-375	13	miR
4	mir-660	2	miR
4	TSPAN14	4	mRNA
4	ARHGAP26	3	mRNA
4	ATP11A	3	mRNA
4	C11orf95	3	mRNA
4	PPARA	3	mRNA
4	ZNF490	3	mRNA
4	ABCA1	2	mRNA
4	APOL6	2	mRNA
4	BAIAP2	2	mRNA
4	ESRRG	2	mRNA
4	ETV1	2	mRNA
4	FAM125B	2	mRNA
4	GMFB	2	mRNA
4	HES2	2	mRNA
4	KHNYN	2	mRNA
4	KIAA0495	2	mRNA
4	PRKCA	2	mRNA
4	RBM47	2	mRNA
4	TGIF2	2	mRNA
4	TNFAIP8	2	mRNA
4	TTYH3	2	mRNA
4	ZBED1	2	mRNA
4	ZNF618	2	mRNA
4	ABTB2	1	mRNA
4	ACVR1	1	mRNA
4	ADAM19	1	mRNA
4	AFF4	1	mRNA
4	APBB1	1	mRNA
4	APOL3	1	mRNA
4	BAZ2B	1	mRNA
4	BHLHE41	1	mRNA
4	C11orf45	1	mRNA
4	CALB1	1	mRNA
4	CAST	1	mRNA
4	CAV2	1	mRNA
4	CLINT1	1	mRNA
4	CTPS2	1	mRNA
4	CYP26B1	1	mRNA
4	CYTH1	1	mRNA
4	DENND4C	1	mRNA
4	DNAJB9	1	mRNA
4	DPP9	1	mRNA
4	ECE1	1	mRNA
4	EMP1	1	mRNA
4	ESR1	1	mRNA
4	EZR	1	mRNA
4	FAM118B	1	mRNA
4	FAM129A	1	mRNA
4	FEZ2	1	mRNA
4	FRK	1	mRNA
4	FSTL1	1	mRNA
4	GPCPD1	1	mRNA
4	GPX3	1	mRNA
4	HIVEP1	1	mRNA
4	HSD17B11	1	mRNA
4	ITGB1	1	mRNA
4	ITGB8	1	mRNA
4	JPH2	1	mRNA
4	KIAA1324L	1	mRNA
4	KIAA1632	1	mRNA
4	LHFPL2	1	mRNA
4	LPP	1	mRNA
4	MEGF6	1	mRNA
4	MEX3A	1	mRNA
4	MITF	1	mRNA
4	MOSPD1	1	mRNA
4	PARD6B	1	mRNA
4	PCDHGB2	1	mRNA
4	PDK4	1	mRNA
4	PGM2L1	1	mRNA
4	PMAIP1	1	mRNA
4	PPAP2B	1	mRNA
4	PRRG1	1	mRNA
4	PSEN1	1	mRNA
4	RAPGEF2	1	mRNA
4	SHROOM3	1	mRNA
4	SIAH1	1	mRNA
4	SLC7A11	1	mRNA
4	SRCIN1	1	mRNA
4	SSTR1	1	mRNA
4	SVIL	1	mRNA
4	TMED7	1	mRNA
4	TMEM30A	1	mRNA
4	TMSB4X	1	mRNA
4	TMSL3	1	mRNA
4	TNS3	1	mRNA
4	TXNRD1	1	mRNA
4	UBE2D1	1	mRNA
4	ULK1	1	mRNA
4	VCPIP1	1	mRNA
4	XPR1	1	mRNA
4	XYLT1	1	mRNA
4	ZBTB34	1	mRNA
4	ZNF217	1	mRNA
