# Supplementary material for: MicroRNA networks regulated by all-trans retinoic acid and Lapatinib control the growth, survival and motility of breast cancer cells
Source: Oncotarget. 2015 Apr 18;6(15):13176–200. doi: 10.18632/oncotarget.3759 (PMC4537007; doi:10.18632/oncotarget.3759)
Supplement: Supplementary file 5 [file oncotarget-06-13176-s005.xlsx]

## Sheet: miR literature
MODULE 1
miR	Effect of over-expression	Target	Tumour	Reference
miR-26a	Promotes EMT, invasion, and migration. inhibits anoikis	BIM	MCF-7, MDA-MB231	Taylor MA, Sossey-Alaoui K, Thompson CL, Danielpour D, Schiemann WP. TGF-beta upregulates miR-181a expression to promote breast cancer metastasis. J Clin Invest 2013;123:150-63.
miR-26a	Inhibits proliferation and metastasis	FGF9	Gastric cancer	Deng M, Tang HL, Lu XH, et al. miR-26a suppresses tumor growth and metastasis by targeting FGF9 in gastric cancer. PLoS One 2013;8:e72662.
miR-26a	Inhibits proliferation and motility	HMGA1	Bladder cancer	Lin Y, Chen H, Hu Z, et al. miR-26a inhibits proliferation and motility in bladder cancer by targeting HMGA1. FEBS Lett 2013;587:2467-73.
miR-26a	Inhibits proliferation, colony formation	EZH2	Nasopharyngeal carcinoma	Lu J, He ML, Wang L, et al. MiR-26a inhibits cell growth and tumorigenesis of nasopharyngeal carcinoma through repression of EZH2. Cancer Res 2011;71:225-33.
miR-26a	Inhibits metastasis	EZH2	Nasopharyngeal carcinoma	Yu L, Lu J, Zhang B, et al. miR-26a inhibits invasion and metastasis of nasopharyngeal cancer by targeting EZH2. Oncol Lett 2013;5:1223-8.
miR-26a	Inhibits proliferation, EMT, metastasis. Induces G1 arrest	Wnt5a	Prostate cancer	Zhao S, Ye X, Xiao L, et al. MiR-26a inhibits prostate cancer progression by repression of Wnt5a. Tumour Biol 2014.
miR-26a	Decreases motility, increases apoptosis	MCL-1	MDA-MB231, MCF7	Gao J, Li L, Wu M, et al. MiR-26a inhibits proliferation and migration of breast cancer through repression of MCL-1. PLoS One 2013;8:e65138.
miR-26a	Promotes proliferation and colony formation	ERa	Ovarian cancer/nude mice	Shen W, Song M, Liu J, et al. MiR-26a promotes ovarian cancer proliferation and tumorigenesis. PLoS One 2014;9:e86871.
miR-30d	Suppresses proliferation, induces apoptosis.	MTDH	Renal cell carcinoma	Wu C, Jin B, Chen L, et al. MiR-30d induces apoptosis and is regulated by the Akt/FOXO pathway in renal cell carcinoma. Cell Signal 2013;25:1212-21.
miR-130a	Down-regulated in tumour Vs healthy matched tissue.		Hepatocellular carcinoma	Li B, Huang P, Qiu J, Liao Y, Hong J, Yuan Y. MicroRNA-130a is down-regulated in hepatocellular carcinoma and associates with poor prognosis. Med Oncol 2014;31:230.
miR-134	Growth-suppressor		MCF-7, JIMT-1, KPL-4	Tahiri A, Leivonen SK, Luders T, et al. Deregulation of cancer-related miRNAs is a common event in both benign and malignant human breast tumors. Carcinogenesis 2014;35:76-85.
miR-134	Not overexpressed	HER2	KPL-4, JIMT-1	Leivonen SK, Sahlberg KK, Makela R, et al. High-throughput screens identify microRNAs essential for HER2 positive breast cancer cell growth. Mol Oncol 2014;8:93-104.
miR-181a	Not overexpressed	PHLDA	mammospheres of ER+ breast cancer cells	Kastrati I, Canestrari E, Frasor J. PHLDA1 expression is controlled by an estrogen receptor-NFkappaB-miR-181 regulatory loop and is essential for formation of ER+ mammospheres. Oncogene 2014.
miR-320c	Causes G1 arrest, impairs motility.	CDK6	Bladder Cancer cells (UM-UC-3 , T24)	Wang X, Wu J, Lin Y, et al. MicroRNA-320c inhibits tumorous behaviors of bladder cancer by targeting Cyclin-dependent kinase 6. J Exp Clin Cancer Res 2014;33:69.
miR-1181	Down-regulated in spheroid-forming OVCAR3 cells		OVCAR3, human ovarian cancer cells	Nam EJ, Lee M, Yim GW, et al. MicroRNA profiling of a CD133(+) spheroid-forming subpopulation of the OVCAR3 human ovarian cancer cell line. BMC Med Genomics 2012;5:18.
miR-1226	Decreases cell survival	MUC1	MCF-7	Jin C, Rajabi H, Kufe D. miR-1226 targets expression of the mucin 1 oncoprotein and induces cell death. Int J Oncol 2010;37:61-9.
miR-1915	Indirect tumour-supressor function	Bcl-2	Human colorectal carcinoma cells	Nakazawa K, Dashzeveg N, Yoshida K. Tumor suppressor p53 induces miR-1915 processing to inhibit Bcl-2 in the apoptotic response to DNA damage. FEBS J 2014;281:2937-44.
miR-1915	May sensitise cells to anti-cancer drugs	Bcl-2	Human colorectal carcinoma cells	Xu K, Liang X, Cui D, Wu Y, Shi W, Liu J. miR-1915 inhibits Bcl-2 to modulate multidrug resistance by increasing drug-sensitivity in human colorectal carcinoma cells. Mol Carcinog 2013;52:70-8.
miR-150	Promotes cell growth, inhibits apoptosis	P2X7	MCF-7, MDA-MB231	Huang S, Chen Y, Wu W, et al. miR-150 promotes human breast cancer growth and malignant behavior by targeting the pro-apoptotic purinergic P2X7 receptor. PLoS One 2013;8:e80707.
miR-762	Up-regulated in model of oral squamous cell carcinoma		Model of oral squamous cell carcimona	Yu T, Wang XY, Gong RG, et al. The expression profile of microRNAs in a model of 7,12-dimethyl-benz[a]anthrance-induced oral carcinogenesis in Syrian hamster. J Exp Clin Cancer Res 2009;28:64
miR-29b	Suppresses metastasis (induced by GATA3)	ANGPTL4, LOX, MMP9, VEGF-A, PDGF	MDA-MB231, 4T1, BALB/c mice,	Chou J1, Lin JH, Brenot A, Kim JW, Provot S, Werb Z.GATA3 suppresses metastasis and modulates the tumour microenvironment by regulating microRNA-29b expression. Nat Cell Biol. 2013;15:201-13
miR-29b	Impairs apoptosis, increases migration	PTEN	MDA-MB231, MCF-7	Wang C, Bian Z, Wei D, Zhang JG. miR-29b regulates migration of human breast cancer cells. Mol Cell Biochem 2011;352:197-207.
miR-106b	Enhances proliferation	RB	invasive BC cell lines, xenografts	Gong C, Qu S, Liu B, et al. MiR-106b expression determines the proliferation paradox of TGF-beta in breast cancer cells. Oncogene 2013.
mir-106b	Suppresses growth and invasion	MMP2	SUM1315-bo, MCF-7	Ni X, Xia T, Zhao Y, et al. Downregulation of miR-106b induced breast cancer cell invasion and motility in association with overexpression of matrix metalloproteinase 2. Cancer Sci 2014;105:18-25.
mir-106b	Induces EMT, tumour-initiating phenitype	SMAD7	MCF-7	Smith AL, Iwanaga R, Drasin DJ, et al. The miR-106b-25 cluster targets Smad7, activates TGF-beta signaling, and induces EMT and tumor initiating cell characteristics downstream of Six1 in human breast cancer. Oncogene 2012;31:5162-71.
MODULE 2
miR	Effect of over-expression	Target	Tumour	Author
miR-96	Not overexpressed	FOXO1	MCF-7	Guttilla IK, White BA. Coordinate regulation of FOXO1 by miR-27a, miR-96, and miR-182 in breast cancer cells. J Biol Chem 2009;284:23204-16.
miR-96	Induces proliferation and anchorage-independent growth	FOXO3A	ZR-75-30, MCF-7	Lin H, Dai T, Xiong H, et al. Unregulated miR-96 induces cell proliferation in human breast cancer by downregulating transcriptional factor FOXO3a. PLoS One 2010;5:e15797
miR-203	Inhibits proliferation and migration	BIRC5, LASP1	MDA-MB468, MDA-MB231	Wang C, Zheng X, Shen C, Shi Y. MicroRNA-203 suppresses cell proliferation and migration by targeting BIRC5 and LASP1 in human triple-negative breast cancer cells. J Exp Clin Cancer Res 2012;31:58.
miR-203	Inhibits proliferation, migration and invasivness.	CKAP2, LASP1, BIRC5, WASF1, ASAP1, RUNX2	Metastatis prostate cell lines (DU145, PC3)	Viticchiè G, Lena AM, Latina A, Formosa A, Gregersen LH, Lund AH, Bernardini S, Mauriello A, Miano R, Spagnoli LG, Knight RA, Candi E, Melino G. MiR-203 controls proliferation, migration and invasive potential of prostate cancer cell lines. Cell Cycle. 2011;10:1121-31.
miR-15b	Inhibits CSC growth	SUZ12	transformed MCF-10A	Polytarchou C, Iliopoulos D, Struhl K. An integrated transcriptional regulatory circuit that reinforces the breast cancer stem cell state. Proc Natl Acad Sci U S A 2012;109:14470-5.
miR-149	Supresses invasion and metastsis	GIT1	MDA-MB231	Chan SH, Huang WC, Chang JW, et al. MicroRNA-149 targets GIT1 to suppress integrin signaling and breast cancer metastasis. Oncogene 2014;33:4496-507.
miR-342	Down-regulated in tumours from relapsing patients	N/A	Primary breast tumours	Perez-Rivas LG, Jerez JM, Carmona R, et al. A microRNA signature associated with early recurrence in breast cancer. PLoS One 2014;9:e91884.
miR-183	Inhibits migration	VIL2	T47D, SKBR3	Lowery AJ, Miller N, Dwyer RM, Kerin MJ. Dysregulated miR-183 inhibits migration in breast cancer cells. BMC Cancer 2010;10:502.
MODULE 3
miR	Effect of over-expression	Target	Tumour	Author
miR-22	Induces senescence, reduces motility and invasion	CDK6, SIRT1, and Sp1	SiHa, MDA-D3	Xu D, Takeshita F, Hino Y, et al. miR-22 represses cancer progression by inducing cellular senescence. J Cell Biol 2011;193:409-24.
miR-22	Suppresses invasion, metastasis, and proliferation	CD147	MDA-MB-231	Kong LM, Liao CG, Zhang Y, et al. A regulatory loop involving miR-22, Sp1, and c-Myc modulates CD147 expression in breast cancer invasion and metastasis. Cancer Res 2014;74:3764-78.
miR-103	Inhibits CSC growth	SUZ12	transformed MCF-10A	Polytarchou C, Iliopoulos D, Struhl K. An integrated transcriptional regulatory circuit that reinforces the breast cancer stem cell state. Proc Natl Acad Sci U S A 2012;109:14470-5.
miR-141/200c	Inhibits EMT	ZEB1 SIP1	MDCK	Gregory PA, Bert AG, Paterson EL, et al. The miR-200 family and miR-205 regulate epithelial to mesenchymal transition by targeting ZEB1 and SIP1. Nat Cell Biol 2008;10:593-601.
miR-141	Inhibits mammosphere formation and tumour initiation	PR, STAT5A	Human MaSC	Finlay-Schultz J, Cittelly DM, Hendricks P, et al. Progesterone downregulation of miR-141 contributes to expansion of stem-like breast cancer cells through maintenance of progesterone receptor and Stat5a. Oncogene 2014;0.
miR-21	Pro-growth, anti-senescence, anti motilty	ICAM-1 PLAT, IL-1B	MCF-7	Terao M, Fratelli M, Kurosaki M, et al. Induction of miR-21 by retinoic acid in estrogen receptor-positive breast carcinoma cells: biological correlates and molecular targets. J Biol Chem 2011;286:4027-42.
